# Supplementary material for: Layers of exposure risk management measures for the prevention and control of infections of healthcare workers treating COVID-19 patients
Source: PLoS One. 2025 Sep 26;20(9):e0332804. doi: 10.1371/journal.pone.0332804 (PMC12469337; doi:10.1371/journal.pone.0332804)
Supplement: S2 File — (XLS) [file pone.0332804.s002.xls]

## Sheet: Sheet1
FACTOR
/VARIABLES SUSPENTION_INTERACTION TEST_COVID19 QUARANTINE PSYCH_ASSIST FINANCIAL_COMPENS TRAINING_PREV SELFM_TEMP INSTRUCT_SYMPT PREVENT_CONTACT_EXPOSURE PROTECT_AGP RATIONAL_PPE RULE_5HH RESPIRATORY_PREV DELIMIT_SPACE CIRCUL_SPACE AREAS3 SIGN_MAP
FORBID_ENTER SHIFT_STAFF SUPPLY_MADE TRAINING_EMPLOYEE LIVING_SPACE CV_VACATION SUPPLY_REDUCED
/MISSING LISTWISE
/ANALYSIS SUSPENTION_INTERACTION TEST_COVID19 QUARANTINE PSYCH_ASSIST FINANCIAL_COMPENS TRAINING_PREV SELFM_TEMP INSTRUCT_SYMPT PREVENT_CONTACT_EXPOSURE PROTECT_AGP RATIONAL_PPE RULE_5HH RESPIRATORY_PREV DELIMIT_SPACE CIRCUL_SPACE AREAS3 SIGN_MAP
FORBID_ENTER SHIFT_STAFF SUPPLY_MADE TRAINING_EMPLOYEE LIVING_SPACE CV_VACATION SUPPLY_REDUCED
/PRINT INITIAL KMO EXTRACTION ROTATION FSCORE
/PLOT ROTATION
/CRITERIA FACTORS(4) ITERATE(25)
/EXTRACTION PC
/CRITERIA ITERATE(25)
/ROTATION VARIMAX
/METHOD=CORRELATION.
Factor Analysis
Notes
Output Created		05-FEB-2024 09:54:37
Comments
Input	Data	C:\Users\DSR\Desktop\COVID SI SPITAL SUCEAVA 2021\BD COVID SUCEAVA.sav
	Active Dataset	DataSet1
	Filter	<none>
	Weight	<none>
	Split File	<none>
	N of Rows in Working Data File	312
Missing Value Handling	Definition of Missing	MISSING=EXCLUDE: User-defined missing values are treated as missing.
	Cases Used	LISTWISE: Statistics are based on cases with no missing values for any variable used.
Syntax		FACTOR /VARIABLES SUSPENTION_INTERACTION TEST_COVID19 QUARANTINE PSYCH_ASSIST FINANCIAL_COMPENS TRAINING_PREV SELFM_TEMP INSTRUCT_SYMPT PREVENT_CONTACT_EXPOSURE PROTECT_AGP RATIONAL_PPE RULE_5HH RESPIRATORY_PREV DELIMIT_SPACE CIRCUL_SPACE AREAS3 SIGN_MAP FORBID_ENTER SHIFT_STAFF SUPPLY_MADE TRAINING_EMPLOYEE LIVING_SPACE CV_VACATION SUPPLY_REDUCED /MISSING LISTWISE /ANALYSIS SUSPENTION_INTERACTIO…
Resources	Processor Time	00:00:00,22
	Elapsed Time	00:00:00,64
	Maximum Memory Required	68472 (66,867K) bytes
[DataSet1] C:\Users\DSR\Desktop\COVID SI SPITAL SUCEAVA 2021\BD COVID SUCEAVA.sav
KMO and Bartlett's Test
Kaiser-Meyer-Olkin Measure of Sampling Adequacy.		0.85763
Bartlett's Test of Sphericity	Approx. Chi-Square	3704.08
	df	276
	Sig.	0
Communalities
	Initial	Extraction
SUSPENTION_INTERACTION	1	0.625209
TEST_COVID19	1	0.698872
QUARANTINE	1	0.780462
PSYCH_ASSIST	1	0.552746
FINANCIAL_COMPENS	1	0.466112
TRAINING_PREV	1	0.414496
SELFM_TEMP	1	0.431806
INSTRUCT_SYMPT	1	0.358057
PREVENT_CONTACT_EXPOSURE	1	0.496414
PROTECT_AGP	1	0.758132
RATIONAL_PPE	1	0.765923
RULE_5HH	1	0.72526
RESPIRATORY_PREV	1	0.659877
DELIMIT_SPACE	1	0.719681
CIRCUL_SPACE	1	0.695718
AREAS3	1	0.371504
SIGN_MAP	1	0.613086
FORBID_ENTER	1	0.344247
SHIFT_STAFF	1	0.379989
SUPPLY_MADE	1	0.612102
TRAINING_EMPLOYEE	1	0.590438
LIVING_SPACE	1	0.439358
CV_VACATION	1	0.590224
SUPPLY_REDUCED	1	0.55133
Extraction Method: Principal Component Analysis.
Total Variance Explained
Component	Initial Eigenvalues			Extraction Sums of Squared Loadings			Rotation Sums of Squared Loadings
	Total	% of Variance	Cumulative %	Total	% of Variance	Cumulative %	Total	% of Variance	Cumulative %
1	7.42402	30.9334	30.9334	7.42402	30.9334	30.9334	4.18835	17.4515	17.4515
2	2.7396	11.415	42.3484	2.7396	11.415	42.3484	3.4964	14.5683	32.0198
3	1.94535	8.10563	50.454	1.94535	8.10563	50.454	3.46302	14.4292	46.449
4	1.53208	6.38366	56.8377	1.53208	6.38366	56.8377	2.49327	10.3886	56.8377
5	1.22373	5.09887	61.9366
6	1.01454	4.22725	66.1638
7	0.861318	3.58883	69.7526
8	0.79383	3.30762	73.0603
9	0.730987	3.04578	76.106
10	0.669539	2.78975	78.8958
11	0.586857	2.44524	81.341
12	0.573775	2.39073	83.7317
13	0.535874	2.23281	85.9646
14	0.495947	2.06645	88.031
15	0.44158	1.83992	89.8709
16	0.402637	1.67765	91.5486
17	0.366658	1.52774	93.0763
18	0.338427	1.41011	94.4864
19	0.297283	1.23868	95.7251
20	0.280468	1.16862	96.8937
21	0.223901	0.93292	97.8266
22	0.196664	0.819434	98.6461
23	0.182568	0.760701	99.4068
24	0.142373	0.593221	100
Extraction Method: Principal Component Analysis.
Component Matrixa
	Component
	1	2	3	4
SUSPENTION_INTERACTION	0.524753	0.309252	-0.235779	-0.445662
TEST_COVID19	0.597904	0.468392	-0.171177	-0.304451
QUARANTINE	0.653865	0.411999	-0.145039	-0.402671
PSYCH_ASSIST	0.525156	0.503442	-0.148034	0.0398539
FINANCIAL_COMPENS	0.37393	0.565312	-0.0680392	0.0456219
TRAINING_PREV	0.600166	0.186003	0.0983285	0.100157
SELFM_TEMP	0.546744	0.121548	-0.276656	-0.203873
INSTRUCT_SYMPT	0.526254	-0.110473	-0.159285	-0.208657
PREVENT_CONTACT_EXPOSURE	0.646307	-0.154513	-0.201675	-0.118973
PROTECT_AGP	0.636389	-0.311099	-0.433648	0.261357
RATIONAL_PPE	0.615164	-0.353768	-0.418868	0.294778
RULE_5HH	0.576495	-0.392177	-0.396082	0.286758
RESPIRATORY_PREV	0.627484	-0.36273	-0.300493	0.210409
DELIMIT_SPACE	0.680604	-0.227038	0.417548	-0.174834
CIRCUL_SPACE	0.593007	-0.261802	0.508284	-0.131025
AREAS3	0.442142	-0.346741	0.199492	-0.126445
SIGN_MAP	0.617414	-0.0388006	0.479701	0.0163351
FORBID_ENTER	0.491503	-0.238851	0.210337	0.0371507
SHIFT_STAFF	0.550294	0.0947745	0.258158	0.0392255
SUPPLY_MADE	0.697035	-0.251445	0.250992	-0.00481701
TRAINING_EMPLOYEE	0.627038	0.0173199	0.373756	0.239307
LIVING_SPACE	0.420097	0.43424	0.0317397	0.270749
CV_VACATION	0.294996	0.531574	0.106577	0.457463
SUPPLY_REDUCED	0.0788784	0.496509	0.14627	0.526489
Extraction Method: Principal Component Analysis.
a. 4 components extracted.
Rotated Component Matrixa
	Component
	1	2	3	4
SUSPENTION_INTERACTION	0.111291	0.0912409	0.777415	0.0111454
TEST_COVID19	0.142525	0.070187	0.784243	0.242067
QUARANTINE	0.2223	0.0712103	0.837656	0.155905
PSYCH_ASSIST	0.0709694	0.137156	0.543613	0.483096
FINANCIAL_COMPENS	0.0134052	-0.0153895	0.464482	0.499952
TRAINING_PREV	0.382953	0.199987	0.308347	0.364378
SELFM_TEMP	0.130235	0.309999	0.562453	0.0489137
INSTRUCT_SYMPT	0.27077	0.336004	0.402427	-0.0994699
PREVENT_CONTACT_EXPOSURE	0.32128	0.478863	0.402575	-0.0426178
PROTECT_AGP	0.162319	0.836001	0.165071	0.075093
RATIONAL_PPE	0.169179	0.849356	0.107716	0.0655216
RULE_5HH	0.173265	0.830734	0.0661727	0.02725
RESPIRATORY_PREV	0.271463	0.755538	0.121925	0.0219632
DELIMIT_SPACE	0.809607	0.135493	0.211372	-0.0343658
CIRCUL_SPACE	0.825272	0.069405	0.0913557	-0.0384944
AREAS3	0.535964	0.21994	0.0724651	-0.174992
SIGN_MAP	0.739874	0.0519066	0.131393	0.213805
FORBID_ENTER	0.527352	0.251952	0.0462682	0.0229289
SHIFT_STAFF	0.498033	0.0971709	0.221783	0.270782
SUPPLY_MADE	0.693363	0.322278	0.159375	0.0456805
TRAINING_EMPLOYEE	0.633356	0.181517	0.0620287	0.390515
LIVING_SPACE	0.132018	0.0978338	0.252622	0.590373
CV_VACATION	0.0599804	0.0158863	0.0946651	0.759877
SUPPLY_REDUCED	-0.0438125	-0.075292	-0.0908081	0.731775
Extraction Method: Principal Component Analysis. Rotation Method: Varimax with Kaiser Normalization.
a. Rotation converged in 5 iterations.
Component Transformation Matrix
Component	1	2	3	4
1	0.630065	0.512432	0.520891	0.262876
2	-0.300147	-0.470281	0.486316	0.672491
3	0.710272	-0.602694	-0.336218	0.138676
4	-0.0918861	0.391164	-0.615733	0.677806
Extraction Method: Principal Component Analysis. Rotation Method: Varimax with Kaiser Normalization.
Component Score Coefficient Matrix
	Component
	1	2	3	4
SUSPENTION_INTERACTION	-0.0487036	-0.0576033	0.311574	-0.119479
TEST_COVID19	-0.0448128	-0.0638333	0.277039	-0.0107469
QUARANTINE	-0.0184511	-0.0834651	0.305911	-0.0641983
PSYCH_ASSIST	-0.0670267	0.00586511	0.135782	0.149255
FINANCIAL_COMPENS	-0.0577782	-0.0385045	0.120011	0.167341
TRAINING_PREV	0.060451	0.00460456	0.0178805	0.118229
SELFM_TEMP	-0.0556985	0.0505326	0.189688	-0.0607212
INSTRUCT_SYMPT	0.0111229	0.0513629	0.1287	-0.11215
PREVENT_CONTACT_EXPOSURE	0.00528081	0.10324	0.100589	-0.0820547
PROTECT_AGP	-0.0859122	0.298407	-0.0406633	0.030882
RATIONAL_PPE	-0.0796471	0.308221	-0.0657131	0.035496
RULE_5HH	-0.0699203	0.303038	-0.0759589	0.0227742
RESPIRATORY_PREV	-0.0293391	0.252395	-0.0529909	0.0048449
DELIMIT_SPACE	0.245573	-0.0880483	0.00555003	-0.0792146
CIRCUL_SPACE	0.272449	-0.105053	-0.0400557	-0.0650001
AREAS3	0.155933	-0.0040486	-0.0141904	-0.111179
SIGN_MAP	0.230815	-0.0951702	-0.0530406	0.0537603
FORBID_ENTER	0.14245	0.0192467	-0.0591976	-0.00979747
SHIFT_STAFF	0.128223	-0.0482515	-0.00494836	0.0785064
SUPPLY_MADE	0.178634	0.0122849	-0.0371724	-0.0212802
TRAINING_EMPLOYEE	0.173429	-0.0143881	-0.113703	0.158969
LIVING_SPACE	-0.0165714	0.0137476	-0.00773911	0.243513
CV_VACATION	-0.0217265	0.0128902	-0.0872123	0.350915
SUPPLY_REDUCED	-0.0258736	0.00931795	-0.143202	0.368023
Extraction Method: Principal Component Analysis. Rotation Method: Varimax with Kaiser Normalization.
Component Score Covariance Matrix
Component	1	2	3	4
1	1	0	0	0
2	0	1	0	0
3	0	0	1	-1.29271e-16
4	0	0	-1.29271e-16	1
Extraction Method: Principal Component Analysis. Rotation Method: Varimax with Kaiser Normalization.
FACTOR
/VARIABLES SUSPENTION_INTERACTION TEST_COVID19 QUARANTINE PSYCH_ASSIST FINANCIAL_COMPENS TRAINING_PREV SELFM_TEMP INSTRUCT_SYMPT PREVENT_CONTACT_EXPOSURE PROTECT_AGP RATIONAL_PPE RULE_5HH RESPIRATORY_PREV DELIMIT_SPACE CIRCUL_SPACE AREAS3 SIGN_MAP
FORBID_ENTER SHIFT_STAFF SUPPLY_MADE TRAINING_EMPLOYEE LIVING_SPACE CV_VACATION SUPPLY_REDUCED
/MISSING LISTWISE
/ANALYSIS SUSPENTION_INTERACTION TEST_COVID19 QUARANTINE PSYCH_ASSIST FINANCIAL_COMPENS TRAINING_PREV SELFM_TEMP INSTRUCT_SYMPT PREVENT_CONTACT_EXPOSURE PROTECT_AGP RATIONAL_PPE RULE_5HH RESPIRATORY_PREV DELIMIT_SPACE CIRCUL_SPACE AREAS3 SIGN_MAP
FORBID_ENTER SHIFT_STAFF SUPPLY_MADE TRAINING_EMPLOYEE LIVING_SPACE CV_VACATION SUPPLY_REDUCED
/PRINT INITIAL SIG KMO AIC EXTRACTION ROTATION FSCORE
/PLOT ROTATION
/CRITERIA FACTORS(4) ITERATE(25)
/EXTRACTION PC
/CRITERIA ITERATE(25)
/ROTATION VARIMAX
/METHOD=CORRELATION.
Factor Analysis
Notes
Output Created		05-FEB-2024 11:58:29
Comments
Input	Data	C:\Users\DSR\Desktop\COVID SI SPITAL SUCEAVA 2021\BD COVID SUCEAVA.sav
	Active Dataset	DataSet1
	Filter	<none>
	Weight	<none>
	Split File	<none>
	N of Rows in Working Data File	312
Missing Value Handling	Definition of Missing	MISSING=EXCLUDE: User-defined missing values are treated as missing.
	Cases Used	LISTWISE: Statistics are based on cases with no missing values for any variable used.
Syntax		FACTOR /VARIABLES SUSPENTION_INTERACTION TEST_COVID19 QUARANTINE PSYCH_ASSIST FINANCIAL_COMPENS TRAINING_PREV SELFM_TEMP INSTRUCT_SYMPT PREVENT_CONTACT_EXPOSURE PROTECT_AGP RATIONAL_PPE RULE_5HH RESPIRATORY_PREV DELIMIT_SPACE CIRCUL_SPACE AREAS3 SIGN_MAP FORBID_ENTER SHIFT_STAFF SUPPLY_MADE TRAINING_EMPLOYEE LIVING_SPACE CV_VACATION SUPPLY_REDUCED /MISSING LISTWISE /ANALYSIS SUSPENTION_INTERACTIO…
Resources	Processor Time	00:00:00,11
	Elapsed Time	00:00:00,13
	Maximum Memory Required	68472 (66,867K) bytes
[DataSet1] C:\Users\DSR\Desktop\COVID SI SPITAL SUCEAVA 2021\BD COVID SUCEAVA.sav
KMO and Bartlett's Test
Kaiser-Meyer-Olkin Measure of Sampling Adequacy.		0.85763
Bartlett's Test of Sphericity	Approx. Chi-Square	3704.08
	df	276
	Sig.	0
Anti-image Matrices
		SUSPENTION_INTERACTION	TEST_COVID19	QUARANTINE	PSYCH_ASSIST	FINANCIAL_COMPENS	TRAINING_PREV	SELFM_TEMP	INSTRUCT_SYMPT	PREVENT_CONTACT_EXPOSURE	PROTECT_AGP	RATIONAL_PPE	RULE_5HH	RESPIRATORY_PREV	DELIMIT_SPACE	CIRCUL_SPACE	AREAS3	SIGN_MAP	FORBID_ENTER	SHIFT_STAFF	SUPPLY_MADE	TRAINING_EMPLOYEE	LIVING_SPACE	CV_VACATION	SUPPLY_REDUCED
Anti-image Covariance	SUSPENTION_INTERACTION	0.502688	-0.0238673	-0.136123	0.0182878	-0.0603192	-0.0226772	-0.0843601	-0.0330076	-0.0181887	-0.0198367	0.00539057	0.0222519	-0.00900892	0.00834932	-0.038535	0.035755	0.0166956	0.0317809	0.0432214	-0.0649017	0.0676334	-0.00444761	0.0100395	-0.0193625
	TEST_COVID19	-0.0238673	0.334706	-0.173729	-0.0701651	-0.0218388	-0.0488357	0.0112756	0.0344781	-0.0217009	0.0346118	-0.0447784	0.0279485	-0.0246822	-0.00899232	0.0355616	-0.04683	-0.0241013	-0.0142125	-0.0108904	0.027119	0.0282814	-0.049982	-0.0394609	0.0384025
	QUARANTINE	-0.136123	-0.173729	0.27857	-0.0354361	0.00678058	0.018759	-0.0766679	-0.0332207	-0.00350462	-0.0248546	0.0314488	0.00102551	0.0239068	0.000411697	-0.00540658	0.011202	-0.0162234	-0.0260185	0.00603159	-0.00872878	-0.0311478	-0.0108742	-0.00247758	0.0179781
	PSYCH_ASSIST	0.0182878	-0.0701651	-0.0354361	0.52628	-0.176252	-0.0849388	-0.0522967	-0.0396749	0.0452982	-0.0248728	-0.0104037	-0.00972023	0.0211936	-0.0170422	0.00621432	0.0342539	0.050727	0.0286321	-0.0177517	-0.0202215	-0.0277042	-0.0278961	0.00316622	-0.0722233
	FINANCIAL_COMPENS	-0.0603192	-0.0218388	0.00678058	-0.176252	0.626713	-0.0861641	-0.0276079	-0.0039117	-0.0159375	0.0534275	-0.0118972	-0.00461908	0.0113047	0.0201653	0.037749	-0.0258961	0.000112735	-0.0103661	-0.0647927	-0.00882788	-0.00302325	-0.0236557	-0.0587405	-0.0292163
	TRAINING_PREV	-0.0226772	-0.0488357	0.018759	-0.0849388	-0.0861641	0.542872	0.0327989	0.0302468	-0.059532	-0.00918204	0.0151314	-0.0757852	0.0395231	-0.0194356	-0.00894794	0.036182	-0.0310742	-0.0109352	-0.0734369	0.0411171	-0.119839	-0.0139252	0.0528663	-0.0198466
	SELFM_TEMP	-0.0843601	0.0112756	-0.0766679	-0.0522967	-0.0276079	0.0327989	0.609948	0.0323311	-0.0279005	0.0293186	-0.0330866	-0.0370053	-0.103061	-0.00715727	-0.0453961	0.00390326	-0.0259916	0.0423073	-0.0506932	0.0808803	0.0299843	-0.0168575	-0.0156274	0.0290329
	INSTRUCT_SYMPT	-0.0330076	0.0344781	-0.0332207	-0.0396749	-0.0039117	0.0302468	0.0323311	0.558356	-0.209641	0.0551125	-0.0204927	-0.0422101	-0.0352792	-0.0784343	0.0484056	0.00875598	-0.0182228	0.0365387	-0.0527273	0.0141785	0.0246564	0.0122668	-0.0210164	0.0351085
	PREVENT_CONTACT_EXPOSURE	-0.0181887	-0.0217009	-0.00350462	0.0452982	-0.0159375	-0.059532	-0.0279005	-0.209641	0.402789	-0.140954	0.0253734	0.0564564	-0.0197456	-0.0451964	0.033645	-0.0373297	-0.0108953	-0.0183596	-0.00824928	-0.0250534	0.0234158	0.0180582	0.0101533	-0.0173685
	PROTECT_AGP	-0.0198367	0.0346118	-0.0248546	-0.0248728	0.0534275	-0.00918204	0.0293186	0.0551125	-0.140954	0.286511	-0.152879	-0.0338183	-0.0503134	-0.00872824	0.0227768	-0.0288517	0.0285057	0.0436097	-0.0111625	0.00465223	-0.0223182	-0.030518	-0.0135178	-0.00645626
	RATIONAL_PPE	0.00539057	-0.0447784	0.0314488	-0.0104037	-0.0118972	0.0151314	-0.0330866	-0.0204927	0.0253734	-0.152879	0.296497	-0.125484	0.0196541	0.0405564	-0.0317118	0.0174421	0.0163555	-0.0335979	0.0356856	-0.0611283	-0.0339956	0.0106185	0.00888305	0.0175893
	RULE_5HH	0.0222519	0.0279485	0.00102551	-0.00972023	-0.00461908	-0.0757852	-0.0370053	-0.0422101	0.0564564	-0.0338183	-0.125484	0.344235	-0.156622	-0.0547436	0.030238	-0.00340776	-0.0345512	-0.0279901	0.0190834	0.0425438	0.0624802	-0.0175836	0.0112757	0.00570779
	RESPIRATORY_PREV	-0.00900892	-0.0246822	0.0239068	0.0211936	0.0113047	0.0395231	-0.103061	-0.0352792	-0.0197456	-0.0503134	0.0196541	-0.156622	0.396898	0.06	-0.0167146	-0.0139828	0.0311468	-0.0873908	-0.0246252	-0.0856758	-0.0714235	0.0203915	0.00301266	0.0073359
	DELIMIT_SPACE	0.00834932	-0.00899232	0.000411697	-0.0170422	0.0201653	-0.0194356	-0.00715727	-0.0784343	-0.0451964	-0.00872824	0.0405564	-0.0547436	0.06	0.290514	-0.183216	-0.0573302	-0.0242894	-0.0216088	-0.0300467	-0.0592176	0.0020366	0.00815211	-0.0121975	0.00907106
	CIRCUL_SPACE	-0.038535	0.0355616	-0.00540658	0.00621432	0.037749	-0.00894794	-0.0453961	0.0484056	0.033645	0.0227768	-0.0317118	0.030238	-0.0167146	-0.183216	0.333081	-0.0451998	-0.0492079	-0.0416187	0.00287428	-0.0492915	-0.017757	-0.00253869	0.0207804	-0.02586
	AREAS3	0.035755	-0.04683	0.011202	0.0342539	-0.0258961	0.036182	0.00390326	0.00875598	-0.0373297	-0.0288517	0.0174421	-0.00340776	-0.0139828	-0.0573302	-0.0451998	0.676277	0.0355197	-0.0843667	0.0753251	-0.106581	-0.0182785	0.0194673	0.0266962	0.00731698
	SIGN_MAP	0.0166956	-0.0241013	-0.0162234	0.050727	0.000112735	-0.0310742	-0.0259916	-0.0182228	-0.0108953	0.0285057	0.0163555	-0.0345512	0.0311468	-0.0242894	-0.0492079	0.0355197	0.41043	-0.0462047	-0.0359548	-0.0361973	-0.203272	0.00345153	0.0124503	0.00203864
	FORBID_ENTER	0.0317809	-0.0142125	-0.0260185	0.0286321	-0.0103661	-0.0109352	0.0423073	0.0365387	-0.0183596	0.0436097	-0.0335979	-0.0279901	-0.0873908	-0.0216088	-0.0416187	-0.0843667	-0.0462047	0.691255	-0.0848165	-0.0216046	0.0350979	0.0526012	-0.0357148	-0.00673942
	SHIFT_STAFF	0.0432214	-0.0108904	0.00603159	-0.0177517	-0.0647927	-0.0734369	-0.0506932	-0.0527273	-0.00824928	-0.0111625	0.0356856	0.0190834	-0.0246252	-0.0300467	0.00287428	0.0753251	-0.0359548	-0.0848165	0.659156	-0.0852208	-0.0207437	-0.0603045	0.00885478	-0.00203827
	SUPPLY_MADE	-0.0649017	0.027119	-0.00872878	-0.0202215	-0.00882788	0.0411171	0.0808803	0.0141785	-0.0250534	0.00465223	-0.0611283	0.0425438	-0.0856758	-0.0592176	-0.0492915	-0.106581	-0.0361973	-0.0216046	-0.0852208	0.420786	-0.025677	-0.00261556	-0.0481203	0.0409972
	TRAINING_EMPLOYEE	0.0676334	0.0282814	-0.0311478	-0.0277042	-0.00302325	-0.119839	0.0299843	0.0246564	0.0234158	-0.0223182	-0.0339956	0.0624802	-0.0714235	0.0020366	-0.017757	-0.0182785	-0.203272	0.0350979	-0.0207437	-0.025677	0.383959	-0.0731032	-0.0286351	0.00458606
	LIVING_SPACE	-0.00444761	-0.049982	-0.0108742	-0.0278961	-0.0236557	-0.0139252	-0.0168575	0.0122668	0.0180582	-0.030518	0.0106185	-0.0175836	0.0203915	0.00815211	-0.00253869	0.0194673	0.00345153	0.0526012	-0.0603045	-0.00261556	-0.0731032	0.686182	-0.144552	-0.00109234
	CV_VACATION	0.0100395	-0.0394609	-0.00247758	0.00316622	-0.0587405	0.0528663	-0.0156274	-0.0210164	0.0101533	-0.0135178	0.00888305	0.0112757	0.00301266	-0.0121975	0.0207804	0.0266962	0.0124503	-0.0357148	0.00885478	-0.0481203	-0.0286351	-0.144552	0.516092	-0.310685
	SUPPLY_REDUCED	-0.0193625	0.0384025	0.0179781	-0.0722233	-0.0292163	-0.0198466	0.0290329	0.0351085	-0.0173685	-0.00645626	0.0175893	0.00570779	0.0073359	0.00907106	-0.02586	0.00731698	0.00203864	-0.00673942	-0.00203827	0.0409972	0.00458606	-0.00109234	-0.310685	0.592291
Anti-image Correlation	SUSPENTION_INTERACTION	,884a	-0.0581865	-0.363761	0.0355552	-0.107466	-0.0434101	-0.15235	-0.0623031	-0.0404216	-0.0522697	0.0139629	0.0534922	-0.020169	0.0218483	-0.094174	0.0613233	0.0367564	0.0539135	0.0750855	-0.141116	0.153946	-0.00757282	0.0197106	-0.035485
	TEST_COVID19	-0.0581865	,842a	-0.568949	-0.167179	-0.0476829	-0.114566	0.0249552	0.0797545	-0.0591025	0.111769	-0.142144	0.0823378	-0.0677192	-0.0288374	0.106506	-0.0984305	-0.0650264	-0.0295475	-0.0231857	0.0722622	0.0788908	-0.104295	-0.0949448	0.0862501
	QUARANTINE	-0.363761	-0.568949	,845a	-0.0925489	0.016228	0.0482386	-0.185995	-0.0842337	-0.0104625	-0.087977	0.109428	0.00331166	0.0718978	0.00144719	-0.0177493	0.0258086	-0.0479794	-0.059292	0.0140757	-0.0254951	-0.0952397	-0.0248719	-0.00653426	0.0442599
	PSYCH_ASSIST	0.0355552	-0.167179	-0.0925489	,898a	-0.306897	-0.158909	-0.0923038	-0.07319	0.0983862	-0.0640538	-0.0263371	-0.0228371	0.0463721	-0.0435847	0.0148426	0.0574169	0.109147	0.0474708	-0.0301396	-0.0429709	-0.0616304	-0.046421	0.00607531	-0.12936
	FINANCIAL_COMPENS	-0.107466	-0.0476829	0.016228	-0.306897	,874a	-0.147721	-0.0446533	-0.00661266	-0.0317211	0.126084	-0.0275995	-0.00994473	0.0226666	0.0472593	0.0826221	-0.0397776	0.000222283	-0.0157493	-0.100809	-0.0171906	-0.00616307	-0.036073	-0.103286	-0.0479538
	TRAINING_PREV	-0.0434101	-0.114566	0.0482386	-0.158909	-0.147721	,904a	0.0569986	0.0549382	-0.12731	-0.023282	0.0377157	-0.175311	0.0851457	-0.0489402	-0.0210426	0.0597147	-0.0658312	-0.0178508	-0.122764	0.0860287	-0.262486	-0.0228156	0.0998773	-0.0350001
	SELFM_TEMP	-0.15235	0.0249552	-0.185995	-0.0923038	-0.0446533	0.0569986	,905a	0.055401	-0.0562894	0.0701336	-0.077803	-0.0807588	-0.209464	-0.0170027	-0.100716	0.00607742	-0.0519479	0.0651553	-0.0799483	0.159649	0.061959	-0.0260572	-0.0278532	0.0483032
	INSTRUCT_SYMPT	-0.0623031	0.0797545	-0.0842337	-0.07319	-0.00661266	0.0549382	0.055401	,840a	-0.44206	0.137792	-0.0503656	-0.0962793	-0.0749416	-0.194745	0.112245	0.0142491	-0.0380662	0.0588137	-0.0869132	0.0292512	0.0532515	0.0198178	-0.0391506	0.0610505
	PREVENT_CONTACT_EXPOSURE	-0.0404216	-0.0591025	-0.0104625	0.0983862	-0.0317211	-0.12731	-0.0562894	-0.44206	,848a	-0.414924	0.0734225	0.151617	-0.0493846	-0.132124	0.0918559	-0.0715242	-0.0267968	-0.0347942	-0.0160097	-0.060855	0.0595427	0.0343491	0.0222692	-0.0355595
	PROTECT_AGP	-0.0522697	0.111769	-0.087977	-0.0640538	0.126084	-0.023282	0.0701336	0.137792	-0.414924	,829a	-0.524527	-0.107685	-0.149202	-0.0302533	0.0737304	-0.0655449	0.0831268	0.0979927	-0.0256861	0.0133986	-0.0672893	-0.068828	-0.0351537	-0.0156727
	RATIONAL_PPE	0.0139629	-0.142144	0.109428	-0.0263371	-0.0275995	0.0377157	-0.077803	-0.0503656	0.0734225	-0.524527	,827a	-0.392782	0.0572933	0.138187	-0.10091	0.0389517	0.0468851	-0.0742135	0.0807214	-0.173062	-0.100756	0.0235415	0.0227085	0.0419732
	RULE_5HH	0.0534922	0.0823378	0.00331166	-0.0228371	-0.00994473	-0.175311	-0.0807588	-0.0962793	0.151617	-0.107685	-0.392782	,825a	-0.423725	-0.17311	0.0892997	-0.00706284	-0.0919212	-0.0573795	0.0400622	0.111783	0.171859	-0.0361793	0.0267519	0.0126408
	RESPIRATORY_PREV	-0.020169	-0.0677192	0.0718978	0.0463721	0.0226666	0.0851457	-0.209464	-0.0749416	-0.0493846	-0.149202	0.0572933	-0.423725	,863a	0.176697	-0.0459708	-0.0269893	0.0771709	-0.166843	-0.0481445	-0.209647	-0.182961	0.0390741	0.00665652	0.0151303
	DELIMIT_SPACE	0.0218483	-0.0288374	0.00144719	-0.0435847	0.0472593	-0.0489402	-0.0170027	-0.194745	-0.132124	-0.0302533	0.138187	-0.17311	0.176697	,850a	-0.588987	-0.129341	-0.0703418	-0.0482201	-0.0686623	-0.16937	0.00609791	0.0182586	-0.031501	0.0218679
	CIRCUL_SPACE	-0.094174	0.106506	-0.0177493	0.0148426	0.0826221	-0.0210426	-0.100716	0.112245	0.0918559	0.0737304	-0.10091	0.0892997	-0.0459708	-0.588987	,836a	-0.0952356	-0.133089	-0.0867351	0.00613424	-0.131664	-0.0496537	-0.00531026	0.0501205	-0.0582218
	AREAS3	0.0613233	-0.0984305	0.0258086	0.0574169	-0.0397776	0.0597147	0.00607742	0.0142491	-0.0715242	-0.0655449	0.0389517	-0.00706284	-0.0269893	-0.129341	-0.0952356	,909a	0.0674199	-0.123393	0.112819	-0.199796	-0.0358704	0.0285775	0.045188	0.0115612
	SIGN_MAP	0.0367564	-0.0650264	-0.0479794	0.109147	0.000222283	-0.0658312	-0.0519479	-0.0380662	-0.0267968	0.0831268	0.0468851	-0.0919212	0.0771709	-0.0703418	-0.133089	0.0674199	,875a	-0.0867456	-0.0691263	-0.0871015	-0.512055	0.00650388	0.0270519	0.00413479
	FORBID_ENTER	0.0539135	-0.0295475	-0.059292	0.0474708	-0.0157493	-0.0178508	0.0651553	0.0588137	-0.0347942	0.0979927	-0.0742135	-0.0573795	-0.166843	-0.0482201	-0.0867351	-0.123393	-0.0867456	,922a	-0.125651	-0.0400587	0.0681271	0.0763759	-0.0597951	-0.0105326
	SHIFT_STAFF	0.0750855	-0.0231857	0.0140757	-0.0301396	-0.100809	-0.122764	-0.0799483	-0.0869132	-0.0160097	-0.0256861	0.0807214	0.0400622	-0.0481445	-0.0686623	0.00613424	0.112819	-0.0691263	-0.125651	,934a	-0.161816	-0.0412334	-0.0896677	0.0151817	-0.00326211
	SUPPLY_MADE	-0.141116	0.0722622	-0.0254951	-0.0429709	-0.0171906	0.0860287	0.159649	0.0292512	-0.060855	0.0133986	-0.173062	0.111783	-0.209647	-0.16937	-0.131664	-0.199796	-0.0871015	-0.0400587	-0.161816	,913a	-0.0638809	-0.0048676	-0.10326	0.0821213
	TRAINING_EMPLOYEE	0.153946	0.0788908	-0.0952397	-0.0616304	-0.00616307	-0.262486	0.061959	0.0532515	0.0595427	-0.0672893	-0.100756	0.171859	-0.182961	0.00609791	-0.0496537	-0.0358704	-0.512055	0.0681271	-0.0412334	-0.0638809	,837a	-0.142421	-0.0643269	0.00961677
	LIVING_SPACE	-0.00757282	-0.104295	-0.0248719	-0.046421	-0.036073	-0.0228156	-0.0260572	0.0198178	0.0343491	-0.068828	0.0235415	-0.0361793	0.0390741	0.0182586	-0.00531026	0.0285775	0.00650388	0.0763759	-0.0896677	-0.0048676	-0.142421	,917a	-0.242908	-0.00171345
	CV_VACATION	0.0197106	-0.0949448	-0.00653426	0.00607531	-0.103286	0.0998773	-0.0278532	-0.0391506	0.0222692	-0.0351537	0.0227085	0.0267519	0.00665652	-0.031501	0.0501205	0.045188	0.0270519	-0.0597951	0.0151817	-0.10326	-0.0643269	-0.242908	,714a	-0.561939
	SUPPLY_REDUCED	-0.035485	0.0862501	0.0442599	-0.12936	-0.0479538	-0.0350001	0.0483032	0.0610505	-0.0355595	-0.0156727	0.0419732	0.0126408	0.0151303	0.0218679	-0.0582218	0.0115612	0.00413479	-0.0105326	-0.00326211	0.0821213	0.00961677	-0.00171345	-0.561939	,605a
a. Measures of Sampling Adequacy(MSA)
Correlation Matrix
		SUSPENTION_INTERACTION	TEST_COVID19	QUARANTINE	PSYCH_ASSIST	FINANCIAL_COMPENS	TRAINING_PREV	SELFM_TEMP	INSTRUCT_SYMPT	PREVENT_CONTACT_EXPOSURE	PROTECT_AGP	RATIONAL_PPE	RULE_5HH	RESPIRATORY_PREV	DELIMIT_SPACE	CIRCUL_SPACE	AREAS3	SIGN_MAP	FORBID_ENTER	SHIFT_STAFF	SUPPLY_MADE	TRAINING_EMPLOYEE	LIVING_SPACE	CV_VACATION	SUPPLY_REDUCED
Sig. (1-tailed)	SUSPENTION_INTERACTION		2.64644e-24	5.09037e-39	3.23744e-10	3.08951e-08	6.47324e-06	6.939e-16	4.47194e-08	1.479e-10	3.27366e-06	0.0001957	0.00459563	6.68212e-05	9.51977e-07	2.03632e-05	0.0120729	0.00108262	0.0116563	0.000673532	3.51344e-08	0.0201213	3.59234e-05	0.00125458	0.188139
	TEST_COVID19	2.64644e-24		1.52334e-64	5.18646e-23	2.17908e-13	6.09597e-13	1.55755e-13	7.88294e-06	3.20364e-09	2.16506e-05	1.62401e-05	0.00298505	6.44689e-05	5.84493e-06	0.0030519	0.00282316	9.95555e-08	0.000272471	3.23735e-07	5.51914e-06	4.62685e-07	9.482e-12	6.4252e-07	0.131541
	QUARANTINE	5.09037e-39	1.52334e-64		2.56487e-20	5.81525e-11	3.22844e-11	4.6568e-20	3.16785e-09	3.50524e-12	4.15644e-07	4.1777e-05	0.00113436	1.33794e-05	1.84928e-09	3.01439e-06	0.00153708	4.15422e-10	6.69994e-05	6.85283e-08	5.46672e-09	7.32413e-09	2.84426e-10	8.34671e-06	0.205367
	PSYCH_ASSIST	3.23744e-10	5.18646e-23	2.56487e-20		2.52543e-23	5.50479e-16	7.01052e-10	5.56474e-05	5.41721e-05	1.05627e-05	1.54696e-05	0.000245569	0.00104832	9.25031e-05	0.0103028	0.186248	0.000196891	0.0329824	1.23857e-07	7.62841e-05	7.43742e-08	1.50841e-10	4.21901e-08	3.27943e-05
	FINANCIAL_COMPENS	3.08951e-08	2.17908e-13	5.81525e-11	2.52543e-23		4.3035e-11	1.14255e-05	0.00592121	0.00428502	0.15308	0.0708001	0.104254	0.0945597	0.0604806	0.339944	0.371161	0.00277266	0.070108	9.62671e-07	0.0131823	0.000167683	8.67597e-08	8.71064e-09	2.41561e-05
	TRAINING_PREV	6.47324e-06	6.09597e-13	3.22844e-11	5.50479e-16	4.3035e-11		1.17414e-05	3.24873e-05	7.97896e-10	2.96111e-08	2.22881e-07	1.18691e-08	5.50226e-06	9.09436e-11	1.75765e-07	0.0137987	1.77082e-16	4.89072e-05	6.50366e-13	2.48825e-07	1.35735e-22	9.27176e-08	0.00734171	0.0675779
	SELFM_TEMP	6.939e-16	1.55755e-13	4.6568e-20	7.01052e-10	1.14255e-05	1.17414e-05		1.00396e-05	4.63154e-08	5.37072e-08	3.48905e-09	1.59164e-10	1.86245e-13	7.0238e-07	1.70693e-06	0.00786734	9.90001e-06	0.00100813	4.61284e-06	4.25595e-05	0.000174381	6.68661e-05	0.012018	0.465147
	INSTRUCT_SYMPT	4.47194e-08	7.88294e-06	3.16785e-09	5.56474e-05	0.00592121	3.24873e-05	1.00396e-05		3.04119e-32	1.12318e-09	2.08185e-07	9.05703e-09	2.79604e-09	2.35795e-14	5.33737e-05	9.89592e-05	1.58533e-05	0.00056281	3.04217e-07	3.84867e-09	0.0012207	0.0288849	0.0707988	0.237121
	PREVENT_CONTACT_EXPOSURE	1.479e-10	3.20364e-09	3.50524e-12	5.41721e-05	0.00428502	7.97896e-10	4.63154e-08	3.04119e-32		2.05992e-30	4.52008e-14	6.81199e-10	3.27414e-14	1.14288e-16	6.86651e-07	6.19879e-09	3.59041e-07	3.19567e-06	4.14696e-08	2.83073e-15	1.50238e-06	0.00309324	0.0271361	0.470709
	PROTECT_AGP	3.27366e-06	2.16506e-05	4.15644e-07	1.05627e-05	0.15308	2.96111e-08	5.37072e-08	1.12318e-09	2.05992e-30		1.2372e-60	4.13238e-34	4.86064e-30	3.29285e-08	4.51813e-05	1.67782e-07	0.000177459	2.23945e-05	8.51787e-05	1.59751e-14	5.85278e-09	0.000184739	0.0429492	0.36538
	RATIONAL_PPE	0.0001957	1.62401e-05	4.1777e-05	1.54696e-05	0.0708001	2.22881e-07	3.48905e-09	2.08185e-07	4.52008e-14	1.2372e-60		2.91302e-48	8.29724e-30	7.22443e-07	2.2121e-06	2.40187e-06	3.21274e-05	1.16889e-07	0.000858469	1.54088e-15	3.9995e-09	0.00214267	0.177663	0.109885
	RULE_5HH	0.00459563	0.00298505	0.00113436	0.000245569	0.104254	1.18691e-08	1.59164e-10	9.05703e-09	6.81199e-10	4.13238e-34	2.91302e-48		2.74367e-42	9.61138e-09	1.0008e-05	1.35988e-05	1.74772e-05	7.10885e-09	0.000400446	7.55978e-10	9.62751e-06	0.0136311	0.428849	0.0780324
	RESPIRATORY_PREV	6.68212e-05	6.44689e-05	1.33794e-05	0.00104832	0.0945597	5.50226e-06	1.86245e-13	2.79604e-09	3.27414e-14	4.86064e-30	8.29724e-30	2.74367e-42		1.06101e-07	1.78018e-07	6.46898e-08	7.43211e-07	1.9542e-12	7.61909e-07	1.60604e-18	1.67319e-10	0.00816383	0.142478	0.117205
	DELIMIT_SPACE	9.51977e-07	5.84493e-06	1.84928e-09	9.25031e-05	0.0604806	9.09436e-11	7.0238e-07	2.35795e-14	1.14288e-16	3.29285e-08	7.22443e-07	9.61138e-09	1.06101e-07		1.07445e-61	2.60962e-17	5.71591e-23	3.2659e-13	6.68178e-13	5.88876e-32	1.02966e-14	0.00271738	0.025036	0.481059
	CIRCUL_SPACE	2.03632e-05	0.0030519	3.01439e-06	0.0103028	0.339944	1.75765e-07	1.70693e-06	5.33737e-05	6.86651e-07	4.51813e-05	2.2121e-06	1.0008e-05	1.78018e-07	1.07445e-61		5.43793e-15	2.1633e-23	3.58805e-13	3.20742e-09	8.12991e-29	9.51707e-16	0.0127716	0.110769	0.480025
	AREAS3	0.0120729	0.00282316	0.00153708	0.186248	0.371161	0.0137987	0.00786734	9.89592e-05	6.19879e-09	1.67782e-07	2.40187e-06	1.35988e-05	6.46898e-08	2.60962e-17	5.43793e-15		1.27861e-05	1.25934e-09	0.00833521	3.66927e-18	2.11993e-05	0.257908	0.432883	0.117818
	SIGN_MAP	0.00108262	9.95555e-08	4.15422e-10	0.000196891	0.00277266	1.77082e-16	9.90001e-06	1.58533e-05	3.59041e-07	0.000177459	3.21274e-05	1.74772e-05	7.43211e-07	5.71591e-23	2.1633e-23	1.27861e-05		5.5569e-10	5.31875e-14	1.40967e-18	6.555e-46	6.75179e-06	0.00944107	0.371591
	FORBID_ENTER	0.0116563	0.000272471	6.69994e-05	0.0329824	0.070108	4.89072e-05	0.00100813	0.00056281	3.19567e-06	2.23945e-05	1.16889e-07	7.10885e-09	1.9542e-12	3.2659e-13	3.58805e-13	1.25934e-09	5.5569e-10		2.7572e-08	1.11256e-13	1.10615e-06	0.126856	0.0396164	0.47596
	SHIFT_STAFF	0.000673532	3.23735e-07	6.85283e-08	1.23857e-07	9.62671e-07	6.50366e-13	4.61284e-06	3.04217e-07	4.14696e-08	8.51787e-05	0.000858469	0.000400446	7.61909e-07	6.68178e-13	3.20742e-09	0.00833521	5.31875e-14	2.7572e-08		7.20587e-14	3.23633e-13	8.79387e-07	0.00131231	0.122273
	SUPPLY_MADE	3.51344e-08	5.51914e-06	5.46672e-09	7.62841e-05	0.0131823	2.48825e-07	4.25595e-05	3.84867e-09	2.83073e-15	1.59751e-14	1.54088e-15	7.55978e-10	1.60604e-18	5.88876e-32	8.12991e-29	3.66927e-18	1.40967e-18	1.11256e-13	7.20587e-14		1.10338e-17	0.000338939	0.00225272	0.383877
	TRAINING_EMPLOYEE	0.0201213	4.62685e-07	7.32413e-09	7.43742e-08	0.000167683	1.35735e-22	0.000174381	0.0012207	1.50238e-06	5.85278e-09	3.9995e-09	9.62751e-06	1.67319e-10	1.02966e-14	9.51707e-16	2.11993e-05	6.555e-46	1.10615e-06	3.23633e-13	1.10338e-17		2.13502e-10	0.000101037	0.084498
	LIVING_SPACE	3.59234e-05	9.482e-12	2.84426e-10	1.50841e-10	8.67597e-08	9.27176e-08	6.68661e-05	0.0288849	0.00309324	0.000184739	0.00214267	0.0136311	0.00816383	0.00271738	0.0127716	0.257908	6.75179e-06	0.126856	8.79387e-07	0.000338939	2.13502e-10		1.89935e-14	2.57748e-05
	CV_VACATION	0.00125458	6.4252e-07	8.34671e-06	4.21901e-08	8.71064e-09	0.00734171	0.012018	0.0707988	0.0271361	0.0429492	0.177663	0.428849	0.142478	0.025036	0.110769	0.432883	0.00944107	0.0396164	0.00131231	0.00225272	0.000101037	1.89935e-14		4.81586e-32
	SUPPLY_REDUCED	0.188139	0.131541	0.205367	3.27943e-05	2.41561e-05	0.0675779	0.465147	0.237121	0.470709	0.36538	0.109885	0.0780324	0.117205	0.481059	0.480025	0.117818	0.371591	0.47596	0.122273	0.383877	0.084498	2.57748e-05	4.81586e-32
Communalities
	Initial	Extraction
SUSPENTION_INTERACTION	1	0.625209
TEST_COVID19	1	0.698872
QUARANTINE	1	0.780462
PSYCH_ASSIST	1	0.552746
FINANCIAL_COMPENS	1	0.466112
TRAINING_PREV	1	0.414496
SELFM_TEMP	1	0.431806
INSTRUCT_SYMPT	1	0.358057
PREVENT_CONTACT_EXPOSURE	1	0.496414
PROTECT_AGP	1	0.758132
RATIONAL_PPE	1	0.765923
RULE_5HH	1	0.72526
RESPIRATORY_PREV	1	0.659877
DELIMIT_SPACE	1	0.719681
CIRCUL_SPACE	1	0.695718
AREAS3	1	0.371504
SIGN_MAP	1	0.613086
FORBID_ENTER	1	0.344247
SHIFT_STAFF	1	0.379989
SUPPLY_MADE	1	0.612102
TRAINING_EMPLOYEE	1	0.590438
LIVING_SPACE	1	0.439358
CV_VACATION	1	0.590224
SUPPLY_REDUCED	1	0.55133
Extraction Method: Principal Component Analysis.
Total Variance Explained
Component	Initial Eigenvalues			Extraction Sums of Squared Loadings			Rotation Sums of Squared Loadings
	Total	% of Variance	Cumulative %	Total	% of Variance	Cumulative %	Total	% of Variance	Cumulative %
1	7.42402	30.9334	30.9334	7.42402	30.9334	30.9334	4.18835	17.4515	17.4515
2	2.7396	11.415	42.3484	2.7396	11.415	42.3484	3.4964	14.5683	32.0198
3	1.94535	8.10563	50.454	1.94535	8.10563	50.454	3.46302	14.4292	46.449
4	1.53208	6.38366	56.8377	1.53208	6.38366	56.8377	2.49327	10.3886	56.8377
5	1.22373	5.09887	61.9366
6	1.01454	4.22725	66.1638
7	0.861318	3.58883	69.7526
8	0.79383	3.30762	73.0603
9	0.730987	3.04578	76.106
10	0.669539	2.78975	78.8958
11	0.586857	2.44524	81.341
12	0.573775	2.39073	83.7317
13	0.535874	2.23281	85.9646
14	0.495947	2.06645	88.031
15	0.44158	1.83992	89.8709
16	0.402637	1.67765	91.5486
17	0.366658	1.52774	93.0763
18	0.338427	1.41011	94.4864
19	0.297283	1.23868	95.7251
20	0.280468	1.16862	96.8937
21	0.223901	0.93292	97.8266
22	0.196664	0.819434	98.6461
23	0.182568	0.760701	99.4068
24	0.142373	0.593221	100
Extraction Method: Principal Component Analysis.
Component Matrixa
	Component
	1	2	3	4
SUSPENTION_INTERACTION	0.524753	0.309252	-0.235779	-0.445662
TEST_COVID19	0.597904	0.468392	-0.171177	-0.304451
QUARANTINE	0.653865	0.411999	-0.145039	-0.402671
PSYCH_ASSIST	0.525156	0.503442	-0.148034	0.0398539
FINANCIAL_COMPENS	0.37393	0.565312	-0.0680392	0.0456219
TRAINING_PREV	0.600166	0.186003	0.0983285	0.100157
SELFM_TEMP	0.546744	0.121548	-0.276656	-0.203873
INSTRUCT_SYMPT	0.526254	-0.110473	-0.159285	-0.208657
PREVENT_CONTACT_EXPOSURE	0.646307	-0.154513	-0.201675	-0.118973
PROTECT_AGP	0.636389	-0.311099	-0.433648	0.261357
RATIONAL_PPE	0.615164	-0.353768	-0.418868	0.294778
RULE_5HH	0.576495	-0.392177	-0.396082	0.286758
RESPIRATORY_PREV	0.627484	-0.36273	-0.300493	0.210409
DELIMIT_SPACE	0.680604	-0.227038	0.417548	-0.174834
CIRCUL_SPACE	0.593007	-0.261802	0.508284	-0.131025
AREAS3	0.442142	-0.346741	0.199492	-0.126445
SIGN_MAP	0.617414	-0.0388006	0.479701	0.0163351
FORBID_ENTER	0.491503	-0.238851	0.210337	0.0371507
SHIFT_STAFF	0.550294	0.0947745	0.258158	0.0392255
SUPPLY_MADE	0.697035	-0.251445	0.250992	-0.00481701
TRAINING_EMPLOYEE	0.627038	0.0173199	0.373756	0.239307
LIVING_SPACE	0.420097	0.43424	0.0317397	0.270749
CV_VACATION	0.294996	0.531574	0.106577	0.457463
SUPPLY_REDUCED	0.0788784	0.496509	0.14627	0.526489
Extraction Method: Principal Component Analysis.
a. 4 components extracted.
Rotated Component Matrixa
	Component
	1	2	3	4
SUSPENTION_INTERACTION	0.111291	0.0912409	0.777415	0.0111454
TEST_COVID19	0.142525	0.070187	0.784243	0.242067
QUARANTINE	0.2223	0.0712103	0.837656	0.155905
PSYCH_ASSIST	0.0709694	0.137156	0.543613	0.483096
FINANCIAL_COMPENS	0.0134052	-0.0153895	0.464482	0.499952
TRAINING_PREV	0.382953	0.199987	0.308347	0.364378
SELFM_TEMP	0.130235	0.309999	0.562453	0.0489137
INSTRUCT_SYMPT	0.27077	0.336004	0.402427	-0.0994699
PREVENT_CONTACT_EXPOSURE	0.32128	0.478863	0.402575	-0.0426178
PROTECT_AGP	0.162319	0.836001	0.165071	0.075093
RATIONAL_PPE	0.169179	0.849356	0.107716	0.0655216
RULE_5HH	0.173265	0.830734	0.0661727	0.02725
RESPIRATORY_PREV	0.271463	0.755538	0.121925	0.0219632
DELIMIT_SPACE	0.809607	0.135493	0.211372	-0.0343658
CIRCUL_SPACE	0.825272	0.069405	0.0913557	-0.0384944
AREAS3	0.535964	0.21994	0.0724651	-0.174992
SIGN_MAP	0.739874	0.0519066	0.131393	0.213805
FORBID_ENTER	0.527352	0.251952	0.0462682	0.0229289
SHIFT_STAFF	0.498033	0.0971709	0.221783	0.270782
SUPPLY_MADE	0.693363	0.322278	0.159375	0.0456805
TRAINING_EMPLOYEE	0.633356	0.181517	0.0620287	0.390515
LIVING_SPACE	0.132018	0.0978338	0.252622	0.590373
CV_VACATION	0.0599804	0.0158863	0.0946651	0.759877
SUPPLY_REDUCED	-0.0438125	-0.075292	-0.0908081	0.731775
Extraction Method: Principal Component Analysis. Rotation Method: Varimax with Kaiser Normalization.
a. Rotation converged in 5 iterations.
Component Transformation Matrix
Component	1	2	3	4
1	0.630065	0.512432	0.520891	0.262876
2	-0.300147	-0.470281	0.486316	0.672491
3	0.710272	-0.602694	-0.336218	0.138676
4	-0.0918861	0.391164	-0.615733	0.677806
Extraction Method: Principal Component Analysis. Rotation Method: Varimax with Kaiser Normalization.
Component Score Coefficient Matrix
	Component
	1	2	3	4
SUSPENTION_INTERACTION	-0.0487036	-0.0576033	0.311574	-0.119479
TEST_COVID19	-0.0448128	-0.0638333	0.277039	-0.0107469
QUARANTINE	-0.0184511	-0.0834651	0.305911	-0.0641983
PSYCH_ASSIST	-0.0670267	0.00586511	0.135782	0.149255
FINANCIAL_COMPENS	-0.0577782	-0.0385045	0.120011	0.167341
TRAINING_PREV	0.060451	0.00460456	0.0178805	0.118229
SELFM_TEMP	-0.0556985	0.0505326	0.189688	-0.0607212
INSTRUCT_SYMPT	0.0111229	0.0513629	0.1287	-0.11215
PREVENT_CONTACT_EXPOSURE	0.00528081	0.10324	0.100589	-0.0820547
PROTECT_AGP	-0.0859122	0.298407	-0.0406633	0.030882
RATIONAL_PPE	-0.0796471	0.308221	-0.0657131	0.035496
RULE_5HH	-0.0699203	0.303038	-0.0759589	0.0227742
RESPIRATORY_PREV	-0.0293391	0.252395	-0.0529909	0.0048449
DELIMIT_SPACE	0.245573	-0.0880483	0.00555003	-0.0792146
CIRCUL_SPACE	0.272449	-0.105053	-0.0400557	-0.0650001
AREAS3	0.155933	-0.0040486	-0.0141904	-0.111179
SIGN_MAP	0.230815	-0.0951702	-0.0530406	0.0537603
FORBID_ENTER	0.14245	0.0192467	-0.0591976	-0.00979747
SHIFT_STAFF	0.128223	-0.0482515	-0.00494836	0.0785064
SUPPLY_MADE	0.178634	0.0122849	-0.0371724	-0.0212802
TRAINING_EMPLOYEE	0.173429	-0.0143881	-0.113703	0.158969
LIVING_SPACE	-0.0165714	0.0137476	-0.00773911	0.243513
CV_VACATION	-0.0217265	0.0128902	-0.0872123	0.350915
SUPPLY_REDUCED	-0.0258736	0.00931795	-0.143202	0.368023
Extraction Method: Principal Component Analysis. Rotation Method: Varimax with Kaiser Normalization.
Component Score Covariance Matrix
Component	1	2	3	4
1	1	0	0	0
2	0	1	0	0
3	0	0	1	-1.29271e-16
4	0	0	-1.29271e-16	1
Extraction Method: Principal Component Analysis. Rotation Method: Varimax with Kaiser Normalization.
FACTOR
/VARIABLES SUSPENTION_INTERACTION TEST_COVID19 QUARANTINE PSYCH_ASSIST FINANCIAL_COMPENS TRAINING_PREV SELFM_TEMP INSTRUCT_SYMPT PREVENT_CONTACT_EXPOSURE PROTECT_AGP RATIONAL_PPE RULE_5HH RESPIRATORY_PREV DELIMIT_SPACE CIRCUL_SPACE AREAS3 SIGN_MAP
FORBID_ENTER SHIFT_STAFF SUPPLY_MADE TRAINING_EMPLOYEE LIVING_SPACE CV_VACATION SUPPLY_REDUCED
/MISSING LISTWISE
/ANALYSIS SUSPENTION_INTERACTION TEST_COVID19 QUARANTINE PSYCH_ASSIST FINANCIAL_COMPENS TRAINING_PREV SELFM_TEMP INSTRUCT_SYMPT PREVENT_CONTACT_EXPOSURE PROTECT_AGP RATIONAL_PPE RULE_5HH RESPIRATORY_PREV DELIMIT_SPACE CIRCUL_SPACE AREAS3 SIGN_MAP
FORBID_ENTER SHIFT_STAFF SUPPLY_MADE TRAINING_EMPLOYEE LIVING_SPACE CV_VACATION SUPPLY_REDUCED
/PRINT UNIVARIATE INITIAL CORRELATION DET KMO EXTRACTION ROTATION
/FORMAT SORT
/PLOT EIGEN
/CRITERIA MINEIGEN(1) ITERATE(25)
/EXTRACTION PC
/CRITERIA ITERATE(25)
/ROTATION VARIMAX
/METHOD=CORRELATION.
Factor Analysis
Notes
Output Created		05-FEB-2024 12:05:28
Comments
Input	Data	C:\Users\DSR\Desktop\COVID SI SPITAL SUCEAVA 2021\BD COVID SUCEAVA.sav
	Active Dataset	DataSet1
	Filter	<none>
	Weight	<none>
	Split File	<none>
	N of Rows in Working Data File	312
Missing Value Handling	Definition of Missing	MISSING=EXCLUDE: User-defined missing values are treated as missing.
	Cases Used	LISTWISE: Statistics are based on cases with no missing values for any variable used.
Syntax		FACTOR /VARIABLES SUSPENTION_INTERACTION TEST_COVID19 QUARANTINE PSYCH_ASSIST FINANCIAL_COMPENS TRAINING_PREV SELFM_TEMP INSTRUCT_SYMPT PREVENT_CONTACT_EXPOSURE PROTECT_AGP RATIONAL_PPE RULE_5HH RESPIRATORY_PREV DELIMIT_SPACE CIRCUL_SPACE AREAS3 SIGN_MAP FORBID_ENTER SHIFT_STAFF SUPPLY_MADE TRAINING_EMPLOYEE LIVING_SPACE CV_VACATION SUPPLY_REDUCED /MISSING LISTWISE /ANALYSIS SUSPENTION_INTERACTIO…
Resources	Processor Time	00:00:00,06
	Elapsed Time	00:00:00,10
	Maximum Memory Required	68472 (66,867K) bytes
[DataSet1] C:\Users\DSR\Desktop\COVID SI SPITAL SUCEAVA 2021\BD COVID SUCEAVA.sav
Descriptive Statistics
	Mean	Std. Deviation	Analysis N
SUSPENTION_INTERACTION	4.41346	1.20511	312
TEST_COVID19	4.38462	1.13954	312
QUARANTINE	4.4391	1.18517	312
PSYCH_ASSIST	3.55449	1.53111	312
FINANCIAL_COMPENS	3.00641	1.72366	312
TRAINING_PREV	4.28205	1.12152	312
SELFM_TEMP	4.75	0.774389	312
INSTRUCT_SYMPT	4.91026	0.382441	312
PREVENT_CONTACT_EXPOSURE	4.82051	0.531783	312
PROTECT_AGP	4.83333	0.492168	312
RATIONAL_PPE	4.85577	0.47615	312
RULE_5HH	4.88141	0.476496	312
RESPIRATORY_PREV	4.91026	0.429937	312
DELIMIT_SPACE	4.85897	0.493673	312
CIRCUL_SPACE	4.88462	0.416099	312
AREAS3	4.90705	0.417867	312
SIGN_MAP	4.78526	0.612339	312
FORBID_ENTER	4.86859	0.518507	312
SHIFT_STAFF	4.50962	1.06685	312
SUPPLY_MADE	4.84936	0.49408	312
TRAINING_EMPLOYEE	4.69551	0.810053	312
LIVING_SPACE	3.62179	1.67387	312
CV_VACATION	2.55449	1.66588	312
SUPPLY_REDUCED	2.46154	1.67018	312
Correlation Matrixa
		SUSPENTION_INTERACTION	TEST_COVID19	QUARANTINE	PSYCH_ASSIST	FINANCIAL_COMPENS	TRAINING_PREV	SELFM_TEMP	INSTRUCT_SYMPT	PREVENT_CONTACT_EXPOSURE	PROTECT_AGP	RATIONAL_PPE	RULE_5HH	RESPIRATORY_PREV	DELIMIT_SPACE	CIRCUL_SPACE	AREAS3	SIGN_MAP	FORBID_ENTER	SHIFT_STAFF	SUPPLY_MADE	TRAINING_EMPLOYEE	LIVING_SPACE	CV_VACATION	SUPPLY_REDUCED
Correlation	SUSPENTION_INTERACTION	1	0.530068	0.64917	0.340635	0.300572	0.244128	0.43155	0.297045	0.346972	0.252088	0.199521	0.147257	0.214582	0.26587	0.230104	0.127643	0.172994	0.128399	0.180719	0.299351	0.116202	0.222824	0.17053	0.0502607
	TEST_COVID19	0.530068	1	0.776885	0.516868	0.394904	0.387845	0.397172	0.241776	0.321224	0.229329	0.232941	0.155333	0.215067	0.245337	0.154927	0.15635	0.289246	0.194656	0.277307	0.246014	0.273578	0.368139	0.2701	0.0635496
	QUARANTINE	0.64917	0.776885	1	0.487349	0.354341	0.358891	0.484354	0.321323	0.375439	0.274703	0.220848	0.172217	0.235343	0.326004	0.253033	0.167081	0.338588	0.214546	0.292914	0.316495	0.313871	0.341692	0.24109	0.0467327
	PSYCH_ASSIST	0.340635	0.516868	0.487349	1	0.520114	0.432936	0.334243	0.217044	0.217404	0.23824	0.233546	0.196196	0.173528	0.210135	0.131029	0.0506597	0.199433	0.104228	0.287076	0.212782	0.292115	0.346814	0.297603	0.224009
	FINANCIAL_COMPENS	0.300572	0.394904	0.354341	0.520114	1	0.356678	0.237281	0.142331	0.148593	0.0581179	0.083404	0.0713978	0.0745404	0.0879768	0.0234507	0.0186869	0.156678	0.0836941	0.265749	0.125733	0.201754	0.290603	0.312304	0.227938
	TRAINING_PREV	0.244128	0.387845	0.358891	0.432936	0.356678	1	0.236948	0.224131	0.333158	0.300974	0.281147	0.309484	0.24605	0.350835	0.28356	0.124731	0.439636	0.218765	0.387395	0.28002	0.512474	0.289949	0.138035	0.0847733
	SELFM_TEMP	0.43155	0.397172	0.484354	0.334243	0.237281	0.236948	1	0.238857	0.296708	0.295281	0.320475	0.346384	0.395967	0.269148	0.259452	0.13663	0.239027	0.174175	0.248117	0.220603	0.20119	0.214573	0.127741	-0.00497217
	INSTRUCT_SYMPT	0.297045	0.241776	0.321323	0.217044	0.142331	0.224131	0.238857	1	0.600387	0.33027	0.281842	0.31195	0.322416	0.409613	0.217602	0.209201	0.233241	0.183564	0.277951	0.31961	0.17099	0.107541	0.0834046	-0.040659
	PREVENT_CONTACT_EXPOSURE	0.346972	0.321224	0.375439	0.217404	0.148593	0.333158	0.296708	0.600387	1	0.585607	0.405383	0.334483	0.407487	0.442184	0.26939	0.315371	0.276232	0.252365	0.297768	0.422993	0.260869	0.15468	0.109075	-0.00417723
	PROTECT_AGP	0.252088	0.229329	0.274703	0.23824	0.0581179	0.300974	0.295281	0.33027	0.585607	1	0.761509	0.614706	0.582502	0.299967	0.219815	0.28403	0.200938	0.228901	0.211272	0.412116	0.315885	0.200357	0.0973907	-0.0195583
	RATIONAL_PPE	0.199521	0.232941	0.220848	0.233546	0.083404	0.281147	0.320475	0.281842	0.405383	0.761509	1	0.703838	0.580551	0.268846	0.256547	0.255617	0.224275	0.287653	0.176809	0.426724	0.319271	0.161297	0.0525032	-0.0696684
	RULE_5HH	0.147257	0.155333	0.172217	0.196196	0.0713978	0.309484	0.346384	0.31195	0.334483	0.614706	0.703838	1	0.669875	0.31141	0.238896	0.235142	0.232024	0.31414	0.188845	0.333611	0.239366	0.125	0.0101918	-0.0804956
	RESPIRATORY_PREV	0.214582	0.215067	0.235343	0.173528	0.0745404	0.24605	0.395967	0.322416	0.407487	0.582502	0.580551	0.669875	1	0.288615	0.283431	0.293476	0.268542	0.379642	0.268275	0.465945	0.345983	0.135873	0.0607223	-0.0675123
	DELIMIT_SPACE	0.26587	0.245337	0.326004	0.210135	0.0879768	0.350835	0.269148	0.409613	0.442184	0.299967	0.268846	0.31141	0.288615	1	0.765802	0.450624	0.516427	0.392148	0.387207	0.59812	0.414914	0.157043	0.111029	-0.00269982
	CIRCUL_SPACE	0.230104	0.154927	0.253033	0.131029	0.0234507	0.28356	0.259452	0.217602	0.26939	0.219815	0.256547	0.238896	0.283431	0.765802	1	0.418935	0.520807	0.391503	0.321214	0.572074	0.429648	0.126423	0.0694025	0.00284725
	AREAS3	0.127643	0.15635	0.167081	0.0506597	0.0186869	0.124731	0.13663	0.209201	0.315371	0.28403	0.255617	0.235142	0.293476	0.450624	0.418935	1	0.235902	0.329296	0.135446	0.461484	0.229595	0.0369238	0.00960834	-0.0673361
	SIGN_MAP	0.172994	0.289246	0.338588	0.199433	0.156678	0.439636	0.239027	0.233241	0.276232	0.200938	0.224275	0.232024	0.268542	0.516427	0.520807	0.235902	1	0.336181	0.404316	0.466643	0.691018	0.243627	0.132864	0.0186222
	FORBID_ENTER	0.128399	0.194656	0.214546	0.104228	0.0836941	0.218765	0.174175	0.183564	0.252365	0.228901	0.287653	0.31414	0.379642	0.392148	0.391503	0.329296	0.336181	1	0.301648	0.399428	0.264236	0.0648101	0.0995187	0.00342735
	SHIFT_STAFF	0.180719	0.277307	0.292914	0.287076	0.265749	0.387395	0.248117	0.277951	0.297768	0.211272	0.176809	0.188845	0.268275	0.387207	0.321214	0.135446	0.404316	0.301648	1	0.402315	0.39221	0.266729	0.169771	0.0660747
	SUPPLY_MADE	0.299351	0.246014	0.316495	0.212782	0.125733	0.28002	0.220603	0.31961	0.422993	0.412116	0.426724	0.333611	0.465945	0.59812	0.572074	0.461484	0.466643	0.399428	0.402315	1	0.455437	0.191382	0.160408	-0.016785
	TRAINING_EMPLOYEE	0.116202	0.273578	0.313871	0.292115	0.201754	0.512474	0.20119	0.17099	0.260869	0.315885	0.319271	0.239366	0.345983	0.414914	0.429648	0.229595	0.691018	0.264236	0.39221	0.455437	1	0.34402	0.208913	0.0780632
	LIVING_SPACE	0.222824	0.368139	0.341692	0.346814	0.290603	0.289949	0.214573	0.107541	0.15468	0.200357	0.161297	0.125	0.135873	0.157043	0.126423	0.0369238	0.243627	0.0648101	0.266729	0.191382	0.34402	1	0.411006	0.22711
	CV_VACATION	0.17053	0.2701	0.24109	0.297603	0.312304	0.138035	0.127741	0.0834046	0.109075	0.0973907	0.0525032	0.0101918	0.0607223	0.111029	0.0694025	0.00960834	0.132864	0.0995187	0.169771	0.160408	0.208913	0.411006	1	0.598812
	SUPPLY_REDUCED	0.0502607	0.0635496	0.0467327	0.224009	0.227938	0.0847733	-0.00497217	-0.040659	-0.00417723	-0.0195583	-0.0696684	-0.0804956	-0.0675123	-0.00269982	0.00284725	-0.0673361	0.0186222	0.00342735	0.0660747	-0.016785	0.0780632	0.22711	0.598812	1
a. Determinant = 4,75E-006
KMO and Bartlett's Test
Kaiser-Meyer-Olkin Measure of Sampling Adequacy.		0.85763
Bartlett's Test of Sphericity	Approx. Chi-Square	3704.08
	df	276
	Sig.	0
Communalities
	Initial	Extraction
SUSPENTION_INTERACTION	1	0.680795
TEST_COVID19	1	0.725752
QUARANTINE	1	0.802436
PSYCH_ASSIST	1	0.572396
FINANCIAL_COMPENS	1	0.486422
TRAINING_PREV	1	0.635141
SELFM_TEMP	1	0.522885
INSTRUCT_SYMPT	1	0.763042
PREVENT_CONTACT_EXPOSURE	1	0.773047
PROTECT_AGP	1	0.765038
RATIONAL_PPE	1	0.782833
RULE_5HH	1	0.751716
RESPIRATORY_PREV	1	0.684947
DELIMIT_SPACE	1	0.756525
CIRCUL_SPACE	1	0.739801
AREAS3	1	0.500525
SIGN_MAP	1	0.697862
FORBID_ENTER	1	0.416473
SHIFT_STAFF	1	0.469364
SUPPLY_MADE	1	0.641231
TRAINING_EMPLOYEE	1	0.721499
LIVING_SPACE	1	0.444911
CV_VACATION	1	0.786439
SUPPLY_REDUCED	1	0.758232
Extraction Method: Principal Component Analysis.
Total Variance Explained
Component	Initial Eigenvalues			Extraction Sums of Squared Loadings			Rotation Sums of Squared Loadings
	Total	% of Variance	Cumulative %	Total	% of Variance	Cumulative %	Total	% of Variance	Cumulative %
1	7.42402	30.9334	30.9334	7.42402	30.9334	30.9334	3.22291	13.4288	13.4288
2	2.7396	11.415	42.3484	2.7396	11.415	42.3484	3.22	13.4167	26.8455
3	1.94535	8.10563	50.454	1.94535	8.10563	50.454	3.20377	13.3491	40.1945
4	1.53208	6.38366	56.8377	1.53208	6.38366	56.8377	2.65929	11.0804	51.2749
5	1.22373	5.09887	61.9366	1.22373	5.09887	61.9366	1.92545	8.02269	59.2976
6	1.01454	4.22725	66.1638	1.01454	4.22725	66.1638	1.6479	6.86624	66.1638
7	0.861318	3.58883	69.7526
8	0.79383	3.30762	73.0603
9	0.730987	3.04578	76.106
10	0.669539	2.78975	78.8958
11	0.586857	2.44524	81.341
12	0.573775	2.39073	83.7317
13	0.535874	2.23281	85.9646
14	0.495947	2.06645	88.031
15	0.44158	1.83992	89.8709
16	0.402637	1.67765	91.5486
17	0.366658	1.52774	93.0763
18	0.338427	1.41011	94.4864
19	0.297283	1.23868	95.7251
20	0.280468	1.16862	96.8937
21	0.223901	0.93292	97.8266
22	0.196664	0.819434	98.6461
23	0.182568	0.760701	99.4068
24	0.142373	0.593221	100
Extraction Method: Principal Component Analysis.
Component Matrixa
	Component
	1	2	3	4	5	6
SUPPLY_MADE	0.697035	-0.251445	0.250992	-0.00481701	0.15941	0.0609721
DELIMIT_SPACE	0.680604	-0.227038	0.417548	-0.174834	0.183568	-0.0560938
QUARANTINE	0.653865	0.411999	-0.145039	-0.402671	-0.000652551	0.148235
PREVENT_CONTACT_EXPOSURE	0.646307	-0.154513	-0.201675	-0.118973	0.261231	-0.456498
PROTECT_AGP	0.636389	-0.311099	-0.433648	0.261357	0.0445937	-0.0701245
RESPIRATORY_PREV	0.627484	-0.36273	-0.300493	0.210409	-0.037209	0.153901
TRAINING_EMPLOYEE	0.627038	0.0173199	0.373756	0.239307	-0.360561	-0.0325174
SIGN_MAP	0.617414	-0.0388006	0.479701	0.0163351	-0.290341	-0.021885
RATIONAL_PPE	0.615164	-0.353768	-0.418868	0.294778	-0.0782903	0.103829
TRAINING_PREV	0.600166	0.186003	0.0983285	0.100157	-0.410116	-0.229019
TEST_COVID19	0.597904	0.468392	-0.171177	-0.304451	-0.0659318	0.150108
CIRCUL_SPACE	0.593007	-0.261802	0.508284	-0.131025	0.11469	0.175867
RULE_5HH	0.576495	-0.392177	-0.396082	0.286758	-0.122746	0.106718
SHIFT_STAFF	0.550294	0.0947745	0.258158	0.0392255	-0.164622	-0.249548
SELFM_TEMP	0.546744	0.121548	-0.276656	-0.203873	-0.0509144	0.297467
PSYCH_ASSIST	0.525156	0.503442	-0.148034	0.0398539	-0.136783	-0.0306741
SUSPENTION_INTERACTION	0.524753	0.309252	-0.235779	-0.445662	0.183315	0.148263
FORBID_ENTER	0.491503	-0.238851	0.210337	0.0371507	0.0942837	0.251668
AREAS3	0.442142	-0.346741	0.199492	-0.126445	0.313386	0.175528
FINANCIAL_COMPENS	0.37393	0.565312	-0.0680392	0.0456219	-0.108512	-0.0923876
CV_VACATION	0.294996	0.531574	0.106577	0.457463	0.436979	0.0725501
LIVING_SPACE	0.420097	0.43424	0.0317397	0.270749	-0.0532389	0.0521413
SUPPLY_REDUCED	0.0788784	0.496509	0.14627	0.526489	0.454659	0.0137127
INSTRUCT_SYMPT	0.526254	-0.110473	-0.159285	-0.208657	0.265387	-0.578408
Extraction Method: Principal Component Analysis.
a. 6 components extracted.
Rotated Component Matrixa
	Component
	1	2	3	4	5	6
QUARANTINE	0.839523	0.191719	0.0600661	0.18661	0.0523811	0.140381
TEST_COVID19	0.803369	0.086438	0.0750457	0.227402	0.100022	0.0743678
SUSPENTION_INTERACTION	0.770045	0.187591	0.0593773	-0.0609705	0.0378547	0.209667
SELFM_TEMP	0.61477	0.171404	0.333278	0.0544691	-0.0284817	-0.0266666
PSYCH_ASSIST	0.548053	-0.0928386	0.141221	0.393171	0.284014	0.0906858
FINANCIAL_COMPENS	0.461592	-0.15596	-0.0153793	0.372198	0.320172	0.0880545
CIRCUL_SPACE	0.087823	0.814509	0.0544804	0.252623	-0.0177587	0.0395211
DELIMIT_SPACE	0.130316	0.74991	0.0682741	0.282718	0.00269318	0.304268
SUPPLY_MADE	0.126724	0.667995	0.282747	0.234867	0.0738089	0.195956
AREAS3	0.0647257	0.661159	0.183878	-0.0868284	-0.0112217	0.133145
FORBID_ENTER	0.0862876	0.566996	0.261847	0.119677	0.0471352	-0.0493387
RATIONAL_PPE	0.115391	0.152616	0.84937	0.120705	0.0020659	0.101107
RULE_5HH	0.0744722	0.149048	0.83612	0.131063	-0.0500621	0.0719269
PROTECT_AGP	0.116273	0.131722	0.792271	0.100477	0.0626263	0.304067
RESPIRATORY_PREV	0.135231	0.276794	0.755996	0.109252	-0.0181383	0.079058
TRAINING_EMPLOYEE	0.0569979	0.343654	0.206342	0.738205	0.100153	-0.0509687
TRAINING_PREV	0.243058	0.0474319	0.192468	0.717268	0.0360713	0.144898
SIGN_MAP	0.104524	0.491121	0.0594548	0.664547	-0.024008	0.00198816
SHIFT_STAFF	0.136315	0.243042	0.058371	0.569297	0.0858572	0.238401
SUPPLY_REDUCED	-0.0196407	-0.00497321	-0.0789318	0.00887802	0.866897	-0.00160963
CV_VACATION	0.169458	0.0892063	0.0123335	0.0753008	0.862185	0.0240638
LIVING_SPACE	0.302915	0.00211785	0.123501	0.371983	0.44384	-0.0503068
INSTRUCT_SYMPT	0.17135	0.159682	0.172818	0.114857	-0.018079	0.815352
PREVENT_CONTACT_EXPOSURE	0.207983	0.23252	0.334648	0.126282	0.0304093	0.739502
Extraction Method: Principal Component Analysis. Rotation Method: Varimax with Kaiser Normalization.
a. Rotation converged in 7 iterations.
Component Transformation Matrix
Component	1	2	3	4	5	6
1	0.474709	0.494545	0.472134	0.451007	0.143487	0.288394
2	0.549352	-0.399874	-0.438852	0.209811	0.540609	-0.0971791
3	-0.331215	0.586397	-0.590163	0.39773	0.106466	-0.169172
4	-0.522286	-0.178673	0.443427	0.222605	0.63215	-0.222484
5	-0.0231571	0.348746	-0.104985	-0.663837	0.523906	0.389437
6	0.299735	0.313238	0.168989	-0.322723	0.0415692	-0.823168
Extraction Method: Principal Component Analysis. Rotation Method: Varimax with Kaiser Normalization.
FACTOR
/VARIABLES SUSPENTION_INTERACTION TEST_COVID19 QUARANTINE PSYCH_ASSIST FINANCIAL_COMPENS TRAINING_PREV SELFM_TEMP INSTRUCT_SYMPT PREVENT_CONTACT_EXPOSURE PROTECT_AGP RATIONAL_PPE RULE_5HH RESPIRATORY_PREV DELIMIT_SPACE CIRCUL_SPACE AREAS3 SIGN_MAP
FORBID_ENTER SHIFT_STAFF SUPPLY_MADE TRAINING_EMPLOYEE CV_VACATION SUPPLY_REDUCED
/MISSING LISTWISE
/ANALYSIS SUSPENTION_INTERACTION TEST_COVID19 QUARANTINE PSYCH_ASSIST FINANCIAL_COMPENS TRAINING_PREV SELFM_TEMP INSTRUCT_SYMPT PREVENT_CONTACT_EXPOSURE PROTECT_AGP RATIONAL_PPE RULE_5HH RESPIRATORY_PREV DELIMIT_SPACE CIRCUL_SPACE AREAS3 SIGN_MAP
FORBID_ENTER SHIFT_STAFF SUPPLY_MADE TRAINING_EMPLOYEE CV_VACATION SUPPLY_REDUCED
/PRINT UNIVARIATE INITIAL CORRELATION DET KMO EXTRACTION ROTATION
/FORMAT SORT
/PLOT EIGEN
/CRITERIA MINEIGEN(1) ITERATE(25)
/EXTRACTION PC
/CRITERIA ITERATE(25)
/ROTATION VARIMAX
/METHOD=CORRELATION.
Notes
Output Created		05-FEB-2024 12:25:12
Comments
Input	Data	C:\Users\DSR\Desktop\COVID SI SPITAL SUCEAVA 2021\BD COVID SUCEAVA.sav
	Active Dataset	DataSet1
	Filter	<none>
	Weight	<none>
	Split File	<none>
	N of Rows in Working Data File	312
Missing Value Handling	Definition of Missing	MISSING=EXCLUDE: User-defined missing values are treated as missing.
	Cases Used	LISTWISE: Statistics are based on cases with no missing values for any variable used.
Syntax		FACTOR /VARIABLES SUSPENTION_INTERACTION TEST_COVID19 QUARANTINE PSYCH_ASSIST FINANCIAL_COMPENS TRAINING_PREV SELFM_TEMP INSTRUCT_SYMPT PREVENT_CONTACT_EXPOSURE PROTECT_AGP RATIONAL_PPE RULE_5HH RESPIRATORY_PREV DELIMIT_SPACE CIRCUL_SPACE AREAS3 SIGN_MAP FORBID_ENTER SHIFT_STAFF SUPPLY_MADE TRAINING_EMPLOYEE CV_VACATION SUPPLY_REDUCED /MISSING LISTWISE /ANALYSIS SUSPENTION_INTERACTION TEST_COVID1…
Resources	Processor Time	00:00:00,08
	Elapsed Time	00:00:00,11
	Maximum Memory Required	63140 (61,660K) bytes
KMO and Bartlett's Test
Kaiser-Meyer-Olkin Measure of Sampling Adequacy.		0.852771
Bartlett's Test of Sphericity	Approx. Chi-Square	3594.24
	df	253
	Sig.	0
Total Variance Explained
Component	Initial Eigenvalues			Extraction Sums of Squared Loadings			Rotation Sums of Squared Loadings
	Total	% of Variance	Cumulative %	Total	% of Variance	Cumulative %	Total	% of Variance	Cumulative %
1	7.26918	31.6051	31.6051	7.26918	31.6051	31.6051	3.19393	13.8867	13.8867
2	2.59765	11.2941	42.8992	2.59765	11.2941	42.8992	3.17086	13.7863	27.673
3	1.94461	8.45482	51.3541	1.94461	8.45482	51.3541	3.16693	13.7693	41.4422
4	1.48459	6.45472	57.8088	1.48459	6.45472	57.8088	2.58746	11.2498	52.6921
5	1.22207	5.31337	63.1222	1.22207	5.31337	63.1222	1.75182	7.61663	60.3087
6	1.01354	4.40671	67.5289	1.01354	4.40671	67.5289	1.66064	7.22016	67.5289
7	0.819477	3.56295	71.0918
8	0.793563	3.45028	74.5421
9	0.715054	3.10893	77.651
10	0.616906	2.6822	80.3332
11	0.585297	2.54477	82.878
12	0.537302	2.3361	85.2141
13	0.508253	2.2098	87.4239
14	0.441664	1.92028	89.3442
15	0.410039	1.78278	91.1269
16	0.372193	1.61823	92.7452
17	0.340355	1.47981	94.225
18	0.301164	1.30941	95.5344
19	0.280472	1.21945	96.7538
20	0.224138	0.974514	97.7283
21	0.196738	0.855383	98.5837
22	0.182569	0.79378	99.3775
23	0.143175	0.622502	100
Extraction Method: Principal Component Analysis.
Component Matrixa
	Component
	1	2	3	4	5	6
SUPPLY_MADE	0.7042	-0.232717	0.249002	-0.00715878	0.161372	0.0580606
DELIMIT_SPACE	0.689496	-0.196808	0.418587	-0.166771	0.187981	-0.0586732
PREVENT_CONTACT_EXPOSURE	0.653936	-0.118227	-0.200112	-0.109983	0.263084	-0.461843
QUARANTINE	0.645306	0.458722	-0.132727	-0.371345	0.00825616	0.142793
PROTECT_AGP	0.641977	-0.307263	-0.440772	0.234993	0.0422105	-0.0746532
RESPIRATORY_PREV	0.637246	-0.350208	-0.306801	0.192678	-0.0417007	0.158279
RATIONAL_PPE	0.622892	-0.349201	-0.426684	0.268737	-0.0831924	0.105054
TRAINING_EMPLOYEE	0.620294	0.00619116	0.370718	0.233003	-0.366514	-0.0333218
SIGN_MAP	0.617288	-0.0288678	0.479846	0.0199845	-0.292013	-0.0221951
CIRCUL_SPACE	0.601891	-0.240449	0.507761	-0.130977	0.119881	0.173279
TRAINING_PREV	0.594798	0.2035	0.101563	0.130068	-0.423562	-0.215717
RULE_5HH	0.585983	-0.386067	-0.404044	0.263437	-0.129728	0.113525
TEST_COVID19	0.585797	0.505074	-0.159771	-0.273348	-0.060504	0.147602
SHIFT_STAFF	0.546148	0.105958	0.260135	0.0589151	-0.171982	-0.241469
SELFM_TEMP	0.545888	0.156768	-0.270934	-0.191522	-0.046558	0.298396
SUSPENTION_INTERACTION	0.521461	0.361373	-0.223882	-0.4133	0.193311	0.142665
FORBID_ENTER	0.501398	-0.215681	0.209173	0.0552623	0.0867449	0.266786
AREAS3	0.453818	-0.326863	0.197408	-0.136501	0.321139	0.170955
FINANCIAL_COMPENS	0.359833	0.589963	-0.0580603	0.118024	-0.128189	-0.0693426
PSYCH_ASSIST	0.511783	0.52902	-0.139219	0.0978054	-0.151867	-0.0146009
CV_VACATION	0.271428	0.505456	0.108106	0.505401	0.418367	0.0768365
SUPPLY_REDUCED	0.0614311	0.478363	0.14826	0.600057	0.425474	0.0298308
INSTRUCT_SYMPT	0.533684	-0.0715594	-0.155956	-0.193991	0.267916	-0.581917
Extraction Method: Principal Component Analysis.
a. 6 components extracted.
Component Transformation Matrix
Component	1	2	3	4	5	6
1	0.482098	0.500863	0.467693	0.444905	0.102538	0.29921
2	-0.442853	-0.379332	0.610107	0.199205	0.493083	-0.0703117
3	-0.598022	0.583121	-0.311441	0.406709	0.108626	-0.167726
4	0.41275	-0.184628	-0.472301	0.240129	0.686117	-0.209913
5	-0.111021	0.362539	-0.00706169	-0.662926	0.511842	0.393367
6	0.176477	0.315739	0.298192	-0.315963	0.0426194	-0.82377
Extraction Method: Principal Component Analysis. Rotation Method: Varimax with Kaiser Normalization.
FACTOR
/VARIABLES SUSPENTION_INTERACTION TEST_COVID19 QUARANTINE PSYCH_ASSIST FINANCIAL_COMPENS TRAINING_PREV SELFM_TEMP INSTRUCT_SYMPT PREVENT_CONTACT_EXPOSURE PROTECT_AGP RATIONAL_PPE RULE_5HH RESPIRATORY_PREV DELIMIT_SPACE CIRCUL_SPACE AREAS3 SIGN_MAP
FORBID_ENTER SHIFT_STAFF SUPPLY_MADE TRAINING_EMPLOYEE CV_VACATION SUPPLY_REDUCED LIVING_SPACE
/MISSING LISTWISE
/ANALYSIS SUSPENTION_INTERACTION TEST_COVID19 QUARANTINE PSYCH_ASSIST FINANCIAL_COMPENS TRAINING_PREV SELFM_TEMP INSTRUCT_SYMPT PREVENT_CONTACT_EXPOSURE PROTECT_AGP RATIONAL_PPE RULE_5HH RESPIRATORY_PREV DELIMIT_SPACE CIRCUL_SPACE AREAS3 SIGN_MAP
FORBID_ENTER SHIFT_STAFF SUPPLY_MADE TRAINING_EMPLOYEE CV_VACATION SUPPLY_REDUCED LIVING_SPACE
/PRINT UNIVARIATE INITIAL CORRELATION DET KMO EXTRACTION ROTATION
/FORMAT SORT
/PLOT EIGEN
/CRITERIA MINEIGEN(1) ITERATE(25)
/EXTRACTION PC
/CRITERIA ITERATE(25)
/ROTATION VARIMAX
/METHOD=CORRELATION.
Factor Analysis
Notes
Output Created		05-FEB-2024 12:28:08
Comments
Input	Data	C:\Users\DSR\Desktop\COVID SI SPITAL SUCEAVA 2021\BD COVID SUCEAVA.sav
	Active Dataset	DataSet1
	Filter	<none>
	Weight	<none>
	Split File	<none>
	N of Rows in Working Data File	312
Missing Value Handling	Definition of Missing	MISSING=EXCLUDE: User-defined missing values are treated as missing.
	Cases Used	LISTWISE: Statistics are based on cases with no missing values for any variable used.
Syntax		FACTOR /VARIABLES SUSPENTION_INTERACTION TEST_COVID19 QUARANTINE PSYCH_ASSIST FINANCIAL_COMPENS TRAINING_PREV SELFM_TEMP INSTRUCT_SYMPT PREVENT_CONTACT_EXPOSURE PROTECT_AGP RATIONAL_PPE RULE_5HH RESPIRATORY_PREV DELIMIT_SPACE CIRCUL_SPACE AREAS3 SIGN_MAP FORBID_ENTER SHIFT_STAFF SUPPLY_MADE TRAINING_EMPLOYEE CV_VACATION SUPPLY_REDUCED LIVING_SPACE /MISSING LISTWISE /ANALYSIS SUSPENTION_INTERACTIO…
Resources	Processor Time	00:00:00,09
	Elapsed Time	00:00:00,11
	Maximum Memory Required	68472 (66,867K) bytes
[DataSet1] C:\Users\DSR\Desktop\COVID SI SPITAL SUCEAVA 2021\BD COVID SUCEAVA.sav
Descriptive Statistics
	Mean	Std. Deviation	Analysis N
SUSPENTION_INTERACTION	4.41346	1.20511	312
TEST_COVID19	4.38462	1.13954	312
QUARANTINE	4.4391	1.18517	312
PSYCH_ASSIST	3.55449	1.53111	312
FINANCIAL_COMPENS	3.00641	1.72366	312
TRAINING_PREV	4.28205	1.12152	312
SELFM_TEMP	4.75	0.774389	312
INSTRUCT_SYMPT	4.91026	0.382441	312
PREVENT_CONTACT_EXPOSURE	4.82051	0.531783	312
PROTECT_AGP	4.83333	0.492168	312
RATIONAL_PPE	4.85577	0.47615	312
RULE_5HH	4.88141	0.476496	312
RESPIRATORY_PREV	4.91026	0.429937	312
DELIMIT_SPACE	4.85897	0.493673	312
CIRCUL_SPACE	4.88462	0.416099	312
AREAS3	4.90705	0.417867	312
SIGN_MAP	4.78526	0.612339	312
FORBID_ENTER	4.86859	0.518507	312
SHIFT_STAFF	4.50962	1.06685	312
SUPPLY_MADE	4.84936	0.49408	312
TRAINING_EMPLOYEE	4.69551	0.810053	312
CV_VACATION	2.55449	1.66588	312
SUPPLY_REDUCED	2.46154	1.67018	312
LIVING_SPACE	3.62179	1.67387	312
Correlation Matrixa
		SUSPENTION_INTERACTION	TEST_COVID19	QUARANTINE	PSYCH_ASSIST	FINANCIAL_COMPENS	TRAINING_PREV	SELFM_TEMP	INSTRUCT_SYMPT	PREVENT_CONTACT_EXPOSURE	PROTECT_AGP	RATIONAL_PPE	RULE_5HH	RESPIRATORY_PREV	DELIMIT_SPACE	CIRCUL_SPACE	AREAS3	SIGN_MAP	FORBID_ENTER	SHIFT_STAFF	SUPPLY_MADE	TRAINING_EMPLOYEE	CV_VACATION	SUPPLY_REDUCED	LIVING_SPACE
Correlation	SUSPENTION_INTERACTION	1	0.530068	0.64917	0.340635	0.300572	0.244128	0.43155	0.297045	0.346972	0.252088	0.199521	0.147257	0.214582	0.26587	0.230104	0.127643	0.172994	0.128399	0.180719	0.299351	0.116202	0.17053	0.0502607	0.222824
	TEST_COVID19	0.530068	1	0.776885	0.516868	0.394904	0.387845	0.397172	0.241776	0.321224	0.229329	0.232941	0.155333	0.215067	0.245337	0.154927	0.15635	0.289246	0.194656	0.277307	0.246014	0.273578	0.2701	0.0635496	0.368139
	QUARANTINE	0.64917	0.776885	1	0.487349	0.354341	0.358891	0.484354	0.321323	0.375439	0.274703	0.220848	0.172217	0.235343	0.326004	0.253033	0.167081	0.338588	0.214546	0.292914	0.316495	0.313871	0.24109	0.0467327	0.341692
	PSYCH_ASSIST	0.340635	0.516868	0.487349	1	0.520114	0.432936	0.334243	0.217044	0.217404	0.23824	0.233546	0.196196	0.173528	0.210135	0.131029	0.0506597	0.199433	0.104228	0.287076	0.212782	0.292115	0.297603	0.224009	0.346814
	FINANCIAL_COMPENS	0.300572	0.394904	0.354341	0.520114	1	0.356678	0.237281	0.142331	0.148593	0.0581179	0.083404	0.0713978	0.0745404	0.0879768	0.0234507	0.0186869	0.156678	0.0836941	0.265749	0.125733	0.201754	0.312304	0.227938	0.290603
	TRAINING_PREV	0.244128	0.387845	0.358891	0.432936	0.356678	1	0.236948	0.224131	0.333158	0.300974	0.281147	0.309484	0.24605	0.350835	0.28356	0.124731	0.439636	0.218765	0.387395	0.28002	0.512474	0.138035	0.0847733	0.289949
	SELFM_TEMP	0.43155	0.397172	0.484354	0.334243	0.237281	0.236948	1	0.238857	0.296708	0.295281	0.320475	0.346384	0.395967	0.269148	0.259452	0.13663	0.239027	0.174175	0.248117	0.220603	0.20119	0.127741	-0.00497217	0.214573
	INSTRUCT_SYMPT	0.297045	0.241776	0.321323	0.217044	0.142331	0.224131	0.238857	1	0.600387	0.33027	0.281842	0.31195	0.322416	0.409613	0.217602	0.209201	0.233241	0.183564	0.277951	0.31961	0.17099	0.0834046	-0.040659	0.107541
	PREVENT_CONTACT_EXPOSURE	0.346972	0.321224	0.375439	0.217404	0.148593	0.333158	0.296708	0.600387	1	0.585607	0.405383	0.334483	0.407487	0.442184	0.26939	0.315371	0.276232	0.252365	0.297768	0.422993	0.260869	0.109075	-0.00417723	0.15468
	PROTECT_AGP	0.252088	0.229329	0.274703	0.23824	0.0581179	0.300974	0.295281	0.33027	0.585607	1	0.761509	0.614706	0.582502	0.299967	0.219815	0.28403	0.200938	0.228901	0.211272	0.412116	0.315885	0.0973907	-0.0195583	0.200357
	RATIONAL_PPE	0.199521	0.232941	0.220848	0.233546	0.083404	0.281147	0.320475	0.281842	0.405383	0.761509	1	0.703838	0.580551	0.268846	0.256547	0.255617	0.224275	0.287653	0.176809	0.426724	0.319271	0.0525032	-0.0696684	0.161297
	RULE_5HH	0.147257	0.155333	0.172217	0.196196	0.0713978	0.309484	0.346384	0.31195	0.334483	0.614706	0.703838	1	0.669875	0.31141	0.238896	0.235142	0.232024	0.31414	0.188845	0.333611	0.239366	0.0101918	-0.0804956	0.125
	RESPIRATORY_PREV	0.214582	0.215067	0.235343	0.173528	0.0745404	0.24605	0.395967	0.322416	0.407487	0.582502	0.580551	0.669875	1	0.288615	0.283431	0.293476	0.268542	0.379642	0.268275	0.465945	0.345983	0.0607223	-0.0675123	0.135873
	DELIMIT_SPACE	0.26587	0.245337	0.326004	0.210135	0.0879768	0.350835	0.269148	0.409613	0.442184	0.299967	0.268846	0.31141	0.288615	1	0.765802	0.450624	0.516427	0.392148	0.387207	0.59812	0.414914	0.111029	-0.00269982	0.157043
	CIRCUL_SPACE	0.230104	0.154927	0.253033	0.131029	0.0234507	0.28356	0.259452	0.217602	0.26939	0.219815	0.256547	0.238896	0.283431	0.765802	1	0.418935	0.520807	0.391503	0.321214	0.572074	0.429648	0.0694025	0.00284725	0.126423
	AREAS3	0.127643	0.15635	0.167081	0.0506597	0.0186869	0.124731	0.13663	0.209201	0.315371	0.28403	0.255617	0.235142	0.293476	0.450624	0.418935	1	0.235902	0.329296	0.135446	0.461484	0.229595	0.00960834	-0.0673361	0.0369238
	SIGN_MAP	0.172994	0.289246	0.338588	0.199433	0.156678	0.439636	0.239027	0.233241	0.276232	0.200938	0.224275	0.232024	0.268542	0.516427	0.520807	0.235902	1	0.336181	0.404316	0.466643	0.691018	0.132864	0.0186222	0.243627
	FORBID_ENTER	0.128399	0.194656	0.214546	0.104228	0.0836941	0.218765	0.174175	0.183564	0.252365	0.228901	0.287653	0.31414	0.379642	0.392148	0.391503	0.329296	0.336181	1	0.301648	0.399428	0.264236	0.0995187	0.00342735	0.0648101
	SHIFT_STAFF	0.180719	0.277307	0.292914	0.287076	0.265749	0.387395	0.248117	0.277951	0.297768	0.211272	0.176809	0.188845	0.268275	0.387207	0.321214	0.135446	0.404316	0.301648	1	0.402315	0.39221	0.169771	0.0660747	0.266729
	SUPPLY_MADE	0.299351	0.246014	0.316495	0.212782	0.125733	0.28002	0.220603	0.31961	0.422993	0.412116	0.426724	0.333611	0.465945	0.59812	0.572074	0.461484	0.466643	0.399428	0.402315	1	0.455437	0.160408	-0.016785	0.191382
	TRAINING_EMPLOYEE	0.116202	0.273578	0.313871	0.292115	0.201754	0.512474	0.20119	0.17099	0.260869	0.315885	0.319271	0.239366	0.345983	0.414914	0.429648	0.229595	0.691018	0.264236	0.39221	0.455437	1	0.208913	0.0780632	0.34402
	CV_VACATION	0.17053	0.2701	0.24109	0.297603	0.312304	0.138035	0.127741	0.0834046	0.109075	0.0973907	0.0525032	0.0101918	0.0607223	0.111029	0.0694025	0.00960834	0.132864	0.0995187	0.169771	0.160408	0.208913	1	0.598812	0.411006
	SUPPLY_REDUCED	0.0502607	0.0635496	0.0467327	0.224009	0.227938	0.0847733	-0.00497217	-0.040659	-0.00417723	-0.0195583	-0.0696684	-0.0804956	-0.0675123	-0.00269982	0.00284725	-0.0673361	0.0186222	0.00342735	0.0660747	-0.016785	0.0780632	0.598812	1	0.22711
	LIVING_SPACE	0.222824	0.368139	0.341692	0.346814	0.290603	0.289949	0.214573	0.107541	0.15468	0.200357	0.161297	0.125	0.135873	0.157043	0.126423	0.0369238	0.243627	0.0648101	0.266729	0.191382	0.34402	0.411006	0.22711	1
a. Determinant = 4,75E-006
KMO and Bartlett's Test
Kaiser-Meyer-Olkin Measure of Sampling Adequacy.		0.85763
Bartlett's Test of Sphericity	Approx. Chi-Square	3704.08
	df	276
	Sig.	0
Communalities
	Initial	Extraction
SUSPENTION_INTERACTION	1	0.680795
TEST_COVID19	1	0.725752
QUARANTINE	1	0.802436
PSYCH_ASSIST	1	0.572396
FINANCIAL_COMPENS	1	0.486422
TRAINING_PREV	1	0.635141
SELFM_TEMP	1	0.522885
INSTRUCT_SYMPT	1	0.763042
PREVENT_CONTACT_EXPOSURE	1	0.773047
PROTECT_AGP	1	0.765038
RATIONAL_PPE	1	0.782833
RULE_5HH	1	0.751716
RESPIRATORY_PREV	1	0.684947
DELIMIT_SPACE	1	0.756525
CIRCUL_SPACE	1	0.739801
AREAS3	1	0.500525
SIGN_MAP	1	0.697862
FORBID_ENTER	1	0.416473
SHIFT_STAFF	1	0.469364
SUPPLY_MADE	1	0.641231
TRAINING_EMPLOYEE	1	0.721499
CV_VACATION	1	0.786439
SUPPLY_REDUCED	1	0.758232
LIVING_SPACE	1	0.444911
Extraction Method: Principal Component Analysis.
Total Variance Explained
Component	Initial Eigenvalues			Extraction Sums of Squared Loadings			Rotation Sums of Squared Loadings
	Total	% of Variance	Cumulative %	Total	% of Variance	Cumulative %	Total	% of Variance	Cumulative %
1	7.42402	30.9334	30.9334	7.42402	30.9334	30.9334	3.22291	13.4288	13.4288
2	2.7396	11.415	42.3484	2.7396	11.415	42.3484	3.22	13.4167	26.8455
3	1.94535	8.10563	50.454	1.94535	8.10563	50.454	3.20377	13.3491	40.1945
4	1.53208	6.38366	56.8377	1.53208	6.38366	56.8377	2.65929	11.0804	51.2749
5	1.22373	5.09887	61.9366	1.22373	5.09887	61.9366	1.92545	8.02269	59.2976
6	1.01454	4.22725	66.1638	1.01454	4.22725	66.1638	1.6479	6.86624	66.1638
7	0.861318	3.58883	69.7526
8	0.79383	3.30762	73.0603
9	0.730987	3.04578	76.106
10	0.669539	2.78975	78.8958
11	0.586857	2.44524	81.341
12	0.573775	2.39073	83.7317
13	0.535874	2.23281	85.9646
14	0.495947	2.06645	88.031
15	0.44158	1.83992	89.8709
16	0.402637	1.67765	91.5486
17	0.366658	1.52774	93.0763
18	0.338427	1.41011	94.4864
19	0.297283	1.23868	95.7251
20	0.280468	1.16862	96.8937
21	0.223901	0.93292	97.8266
22	0.196664	0.819434	98.6461
23	0.182568	0.760701	99.4068
24	0.142373	0.593221	100
Extraction Method: Principal Component Analysis.
Component Matrixa
	Component
	1	2	3	4	5	6
SUPPLY_MADE	0.697035	-0.251445	0.250992	-0.00481701	0.15941	0.0609721
DELIMIT_SPACE	0.680604	-0.227038	0.417548	-0.174834	0.183568	-0.0560938
QUARANTINE	0.653865	0.411999	-0.145039	-0.402671	-0.000652551	0.148235
PREVENT_CONTACT_EXPOSURE	0.646307	-0.154513	-0.201675	-0.118973	0.261231	-0.456498
PROTECT_AGP	0.636389	-0.311099	-0.433648	0.261357	0.0445937	-0.0701245
RESPIRATORY_PREV	0.627484	-0.36273	-0.300493	0.210409	-0.037209	0.153901
TRAINING_EMPLOYEE	0.627038	0.0173199	0.373756	0.239307	-0.360561	-0.0325174
SIGN_MAP	0.617414	-0.0388006	0.479701	0.0163351	-0.290341	-0.021885
RATIONAL_PPE	0.615164	-0.353768	-0.418868	0.294778	-0.0782903	0.103829
TRAINING_PREV	0.600166	0.186003	0.0983285	0.100157	-0.410116	-0.229019
TEST_COVID19	0.597904	0.468392	-0.171177	-0.304451	-0.0659318	0.150108
CIRCUL_SPACE	0.593007	-0.261802	0.508284	-0.131025	0.11469	0.175867
RULE_5HH	0.576495	-0.392177	-0.396082	0.286758	-0.122746	0.106718
SHIFT_STAFF	0.550294	0.0947745	0.258158	0.0392255	-0.164622	-0.249548
SELFM_TEMP	0.546744	0.121548	-0.276656	-0.203873	-0.0509144	0.297467
PSYCH_ASSIST	0.525156	0.503442	-0.148034	0.0398539	-0.136783	-0.0306741
SUSPENTION_INTERACTION	0.524753	0.309252	-0.235779	-0.445662	0.183315	0.148263
FORBID_ENTER	0.491503	-0.238851	0.210337	0.0371507	0.0942837	0.251668
AREAS3	0.442142	-0.346741	0.199492	-0.126445	0.313386	0.175528
FINANCIAL_COMPENS	0.37393	0.565312	-0.0680392	0.0456219	-0.108512	-0.0923876
CV_VACATION	0.294996	0.531574	0.106577	0.457463	0.436979	0.0725501
LIVING_SPACE	0.420097	0.43424	0.0317397	0.270749	-0.0532389	0.0521413
SUPPLY_REDUCED	0.0788784	0.496509	0.14627	0.526489	0.454659	0.0137127
INSTRUCT_SYMPT	0.526254	-0.110473	-0.159285	-0.208657	0.265387	-0.578408
Extraction Method: Principal Component Analysis.
a. 6 components extracted.
Rotated Component Matrixa
	Component
	1	2	3	4	5	6
QUARANTINE	0.839523	0.191719	0.0600661	0.18661	0.0523811	0.140381
TEST_COVID19	0.803369	0.086438	0.0750457	0.227402	0.100022	0.0743678
SUSPENTION_INTERACTION	0.770045	0.187591	0.0593773	-0.0609705	0.0378547	0.209667
SELFM_TEMP	0.61477	0.171404	0.333278	0.0544691	-0.0284817	-0.0266666
PSYCH_ASSIST	0.548053	-0.0928386	0.141221	0.393171	0.284014	0.0906858
FINANCIAL_COMPENS	0.461592	-0.15596	-0.0153793	0.372198	0.320172	0.0880545
CIRCUL_SPACE	0.087823	0.814509	0.0544804	0.252623	-0.0177587	0.0395211
DELIMIT_SPACE	0.130316	0.74991	0.0682741	0.282718	0.00269318	0.304268
SUPPLY_MADE	0.126724	0.667995	0.282747	0.234867	0.0738089	0.195956
AREAS3	0.0647257	0.661159	0.183878	-0.0868284	-0.0112217	0.133145
FORBID_ENTER	0.0862876	0.566996	0.261847	0.119677	0.0471352	-0.0493387
RATIONAL_PPE	0.115391	0.152616	0.84937	0.120705	0.0020659	0.101107
RULE_5HH	0.0744722	0.149048	0.83612	0.131063	-0.0500621	0.0719269
PROTECT_AGP	0.116273	0.131722	0.792271	0.100477	0.0626263	0.304067
RESPIRATORY_PREV	0.135231	0.276794	0.755996	0.109252	-0.0181383	0.079058
TRAINING_EMPLOYEE	0.0569979	0.343654	0.206342	0.738205	0.100153	-0.0509687
TRAINING_PREV	0.243058	0.0474319	0.192468	0.717268	0.0360713	0.144898
SIGN_MAP	0.104524	0.491121	0.0594548	0.664547	-0.024008	0.00198816
SHIFT_STAFF	0.136315	0.243042	0.058371	0.569297	0.0858572	0.238401
SUPPLY_REDUCED	-0.0196407	-0.00497321	-0.0789318	0.00887802	0.866897	-0.00160963
CV_VACATION	0.169458	0.0892063	0.0123335	0.0753008	0.862185	0.0240638
LIVING_SPACE	0.302915	0.00211785	0.123501	0.371983	0.44384	-0.0503068
INSTRUCT_SYMPT	0.17135	0.159682	0.172818	0.114857	-0.018079	0.815352
PREVENT_CONTACT_EXPOSURE	0.207983	0.23252	0.334648	0.126282	0.0304093	0.739502
Extraction Method: Principal Component Analysis. Rotation Method: Varimax with Kaiser Normalization.
a. Rotation converged in 7 iterations.
Component Transformation Matrix
Component	1	2	3	4	5	6
1	0.474709	0.494545	0.472134	0.451007	0.143487	0.288394
2	0.549352	-0.399874	-0.438852	0.209811	0.540609	-0.0971791
3	-0.331215	0.586397	-0.590163	0.39773	0.106466	-0.169172
4	-0.522286	-0.178673	0.443427	0.222605	0.63215	-0.222484
5	-0.0231571	0.348746	-0.104985	-0.663837	0.523906	0.389437
6	0.299735	0.313238	0.168989	-0.322723	0.0415692	-0.823168
Extraction Method: Principal Component Analysis. Rotation Method: Varimax with Kaiser Normalization.
FACTOR
/VARIABLES SUSPENTION_INTERACTION TEST_COVID19 QUARANTINE PSYCH_ASSIST FINANCIAL_COMPENS TRAINING_PREV SELFM_TEMP INSTRUCT_SYMPT PREVENT_CONTACT_EXPOSURE PROTECT_AGP RATIONAL_PPE RULE_5HH RESPIRATORY_PREV DELIMIT_SPACE CIRCUL_SPACE AREAS3 SIGN_MAP
FORBID_ENTER SHIFT_STAFF SUPPLY_MADE TRAINING_EMPLOYEE CV_VACATION SUPPLY_REDUCED LIVING_SPACE
/MISSING LISTWISE
/ANALYSIS SUSPENTION_INTERACTION TEST_COVID19 QUARANTINE PSYCH_ASSIST FINANCIAL_COMPENS TRAINING_PREV SELFM_TEMP INSTRUCT_SYMPT PREVENT_CONTACT_EXPOSURE PROTECT_AGP RATIONAL_PPE RULE_5HH RESPIRATORY_PREV DELIMIT_SPACE CIRCUL_SPACE AREAS3 SIGN_MAP
FORBID_ENTER SHIFT_STAFF SUPPLY_MADE TRAINING_EMPLOYEE CV_VACATION SUPPLY_REDUCED LIVING_SPACE
/PRINT UNIVARIATE INITIAL CORRELATION DET KMO EXTRACTION ROTATION
/FORMAT SORT
/PLOT EIGEN
/CRITERIA FACTORS(4) ITERATE(25)
/EXTRACTION PC
/CRITERIA ITERATE(25)
/ROTATION VARIMAX
/METHOD=CORRELATION.
Factor Analysis
Notes
Output Created		05-FEB-2024 12:38:51
Comments
Input	Data	C:\Users\DSR\Desktop\COVID SI SPITAL SUCEAVA 2021\BD COVID SUCEAVA.sav
	Active Dataset	DataSet1
	Filter	<none>
	Weight	<none>
	Split File	<none>
	N of Rows in Working Data File	312
Missing Value Handling	Definition of Missing	MISSING=EXCLUDE: User-defined missing values are treated as missing.
	Cases Used	LISTWISE: Statistics are based on cases with no missing values for any variable used.
Syntax		FACTOR /VARIABLES SUSPENTION_INTERACTION TEST_COVID19 QUARANTINE PSYCH_ASSIST FINANCIAL_COMPENS TRAINING_PREV SELFM_TEMP INSTRUCT_SYMPT PREVENT_CONTACT_EXPOSURE PROTECT_AGP RATIONAL_PPE RULE_5HH RESPIRATORY_PREV DELIMIT_SPACE CIRCUL_SPACE AREAS3 SIGN_MAP FORBID_ENTER SHIFT_STAFF SUPPLY_MADE TRAINING_EMPLOYEE CV_VACATION SUPPLY_REDUCED LIVING_SPACE /MISSING LISTWISE /ANALYSIS SUSPENTION_INTERACTIO…
Resources	Processor Time	00:00:00,08
	Elapsed Time	00:00:00,13
	Maximum Memory Required	68472 (66,867K) bytes
[DataSet1] C:\Users\DSR\Desktop\COVID SI SPITAL SUCEAVA 2021\BD COVID SUCEAVA.sav
Descriptive Statistics
	Mean	Std. Deviation	Analysis N
SUSPENTION_INTERACTION	4.41346	1.20511	312
TEST_COVID19	4.38462	1.13954	312
QUARANTINE	4.4391	1.18517	312
PSYCH_ASSIST	3.55449	1.53111	312
FINANCIAL_COMPENS	3.00641	1.72366	312
TRAINING_PREV	4.28205	1.12152	312
SELFM_TEMP	4.75	0.774389	312
INSTRUCT_SYMPT	4.91026	0.382441	312
PREVENT_CONTACT_EXPOSURE	4.82051	0.531783	312
PROTECT_AGP	4.83333	0.492168	312
RATIONAL_PPE	4.85577	0.47615	312
RULE_5HH	4.88141	0.476496	312
RESPIRATORY_PREV	4.91026	0.429937	312
DELIMIT_SPACE	4.85897	0.493673	312
CIRCUL_SPACE	4.88462	0.416099	312
AREAS3	4.90705	0.417867	312
SIGN_MAP	4.78526	0.612339	312
FORBID_ENTER	4.86859	0.518507	312
SHIFT_STAFF	4.50962	1.06685	312
SUPPLY_MADE	4.84936	0.49408	312
TRAINING_EMPLOYEE	4.69551	0.810053	312
CV_VACATION	2.55449	1.66588	312
SUPPLY_REDUCED	2.46154	1.67018	312
LIVING_SPACE	3.62179	1.67387	312
Correlation Matrixa
		SUSPENTION_INTERACTION	TEST_COVID19	QUARANTINE	PSYCH_ASSIST	FINANCIAL_COMPENS	TRAINING_PREV	SELFM_TEMP	INSTRUCT_SYMPT	PREVENT_CONTACT_EXPOSURE	PROTECT_AGP	RATIONAL_PPE	RULE_5HH	RESPIRATORY_PREV	DELIMIT_SPACE	CIRCUL_SPACE	AREAS3	SIGN_MAP	FORBID_ENTER	SHIFT_STAFF	SUPPLY_MADE	TRAINING_EMPLOYEE	CV_VACATION	SUPPLY_REDUCED	LIVING_SPACE
Correlation	SUSPENTION_INTERACTION	1	0.530068	0.64917	0.340635	0.300572	0.244128	0.43155	0.297045	0.346972	0.252088	0.199521	0.147257	0.214582	0.26587	0.230104	0.127643	0.172994	0.128399	0.180719	0.299351	0.116202	0.17053	0.0502607	0.222824
	TEST_COVID19	0.530068	1	0.776885	0.516868	0.394904	0.387845	0.397172	0.241776	0.321224	0.229329	0.232941	0.155333	0.215067	0.245337	0.154927	0.15635	0.289246	0.194656	0.277307	0.246014	0.273578	0.2701	0.0635496	0.368139
	QUARANTINE	0.64917	0.776885	1	0.487349	0.354341	0.358891	0.484354	0.321323	0.375439	0.274703	0.220848	0.172217	0.235343	0.326004	0.253033	0.167081	0.338588	0.214546	0.292914	0.316495	0.313871	0.24109	0.0467327	0.341692
	PSYCH_ASSIST	0.340635	0.516868	0.487349	1	0.520114	0.432936	0.334243	0.217044	0.217404	0.23824	0.233546	0.196196	0.173528	0.210135	0.131029	0.0506597	0.199433	0.104228	0.287076	0.212782	0.292115	0.297603	0.224009	0.346814
	FINANCIAL_COMPENS	0.300572	0.394904	0.354341	0.520114	1	0.356678	0.237281	0.142331	0.148593	0.0581179	0.083404	0.0713978	0.0745404	0.0879768	0.0234507	0.0186869	0.156678	0.0836941	0.265749	0.125733	0.201754	0.312304	0.227938	0.290603
	TRAINING_PREV	0.244128	0.387845	0.358891	0.432936	0.356678	1	0.236948	0.224131	0.333158	0.300974	0.281147	0.309484	0.24605	0.350835	0.28356	0.124731	0.439636	0.218765	0.387395	0.28002	0.512474	0.138035	0.0847733	0.289949
	SELFM_TEMP	0.43155	0.397172	0.484354	0.334243	0.237281	0.236948	1	0.238857	0.296708	0.295281	0.320475	0.346384	0.395967	0.269148	0.259452	0.13663	0.239027	0.174175	0.248117	0.220603	0.20119	0.127741	-0.00497217	0.214573
	INSTRUCT_SYMPT	0.297045	0.241776	0.321323	0.217044	0.142331	0.224131	0.238857	1	0.600387	0.33027	0.281842	0.31195	0.322416	0.409613	0.217602	0.209201	0.233241	0.183564	0.277951	0.31961	0.17099	0.0834046	-0.040659	0.107541
	PREVENT_CONTACT_EXPOSURE	0.346972	0.321224	0.375439	0.217404	0.148593	0.333158	0.296708	0.600387	1	0.585607	0.405383	0.334483	0.407487	0.442184	0.26939	0.315371	0.276232	0.252365	0.297768	0.422993	0.260869	0.109075	-0.00417723	0.15468
	PROTECT_AGP	0.252088	0.229329	0.274703	0.23824	0.0581179	0.300974	0.295281	0.33027	0.585607	1	0.761509	0.614706	0.582502	0.299967	0.219815	0.28403	0.200938	0.228901	0.211272	0.412116	0.315885	0.0973907	-0.0195583	0.200357
	RATIONAL_PPE	0.199521	0.232941	0.220848	0.233546	0.083404	0.281147	0.320475	0.281842	0.405383	0.761509	1	0.703838	0.580551	0.268846	0.256547	0.255617	0.224275	0.287653	0.176809	0.426724	0.319271	0.0525032	-0.0696684	0.161297
	RULE_5HH	0.147257	0.155333	0.172217	0.196196	0.0713978	0.309484	0.346384	0.31195	0.334483	0.614706	0.703838	1	0.669875	0.31141	0.238896	0.235142	0.232024	0.31414	0.188845	0.333611	0.239366	0.0101918	-0.0804956	0.125
	RESPIRATORY_PREV	0.214582	0.215067	0.235343	0.173528	0.0745404	0.24605	0.395967	0.322416	0.407487	0.582502	0.580551	0.669875	1	0.288615	0.283431	0.293476	0.268542	0.379642	0.268275	0.465945	0.345983	0.0607223	-0.0675123	0.135873
	DELIMIT_SPACE	0.26587	0.245337	0.326004	0.210135	0.0879768	0.350835	0.269148	0.409613	0.442184	0.299967	0.268846	0.31141	0.288615	1	0.765802	0.450624	0.516427	0.392148	0.387207	0.59812	0.414914	0.111029	-0.00269982	0.157043
	CIRCUL_SPACE	0.230104	0.154927	0.253033	0.131029	0.0234507	0.28356	0.259452	0.217602	0.26939	0.219815	0.256547	0.238896	0.283431	0.765802	1	0.418935	0.520807	0.391503	0.321214	0.572074	0.429648	0.0694025	0.00284725	0.126423
	AREAS3	0.127643	0.15635	0.167081	0.0506597	0.0186869	0.124731	0.13663	0.209201	0.315371	0.28403	0.255617	0.235142	0.293476	0.450624	0.418935	1	0.235902	0.329296	0.135446	0.461484	0.229595	0.00960834	-0.0673361	0.0369238
	SIGN_MAP	0.172994	0.289246	0.338588	0.199433	0.156678	0.439636	0.239027	0.233241	0.276232	0.200938	0.224275	0.232024	0.268542	0.516427	0.520807	0.235902	1	0.336181	0.404316	0.466643	0.691018	0.132864	0.0186222	0.243627
	FORBID_ENTER	0.128399	0.194656	0.214546	0.104228	0.0836941	0.218765	0.174175	0.183564	0.252365	0.228901	0.287653	0.31414	0.379642	0.392148	0.391503	0.329296	0.336181	1	0.301648	0.399428	0.264236	0.0995187	0.00342735	0.0648101
	SHIFT_STAFF	0.180719	0.277307	0.292914	0.287076	0.265749	0.387395	0.248117	0.277951	0.297768	0.211272	0.176809	0.188845	0.268275	0.387207	0.321214	0.135446	0.404316	0.301648	1	0.402315	0.39221	0.169771	0.0660747	0.266729
	SUPPLY_MADE	0.299351	0.246014	0.316495	0.212782	0.125733	0.28002	0.220603	0.31961	0.422993	0.412116	0.426724	0.333611	0.465945	0.59812	0.572074	0.461484	0.466643	0.399428	0.402315	1	0.455437	0.160408	-0.016785	0.191382
	TRAINING_EMPLOYEE	0.116202	0.273578	0.313871	0.292115	0.201754	0.512474	0.20119	0.17099	0.260869	0.315885	0.319271	0.239366	0.345983	0.414914	0.429648	0.229595	0.691018	0.264236	0.39221	0.455437	1	0.208913	0.0780632	0.34402
	CV_VACATION	0.17053	0.2701	0.24109	0.297603	0.312304	0.138035	0.127741	0.0834046	0.109075	0.0973907	0.0525032	0.0101918	0.0607223	0.111029	0.0694025	0.00960834	0.132864	0.0995187	0.169771	0.160408	0.208913	1	0.598812	0.411006
	SUPPLY_REDUCED	0.0502607	0.0635496	0.0467327	0.224009	0.227938	0.0847733	-0.00497217	-0.040659	-0.00417723	-0.0195583	-0.0696684	-0.0804956	-0.0675123	-0.00269982	0.00284725	-0.0673361	0.0186222	0.00342735	0.0660747	-0.016785	0.0780632	0.598812	1	0.22711
	LIVING_SPACE	0.222824	0.368139	0.341692	0.346814	0.290603	0.289949	0.214573	0.107541	0.15468	0.200357	0.161297	0.125	0.135873	0.157043	0.126423	0.0369238	0.243627	0.0648101	0.266729	0.191382	0.34402	0.411006	0.22711	1
a. Determinant = 4,75E-006
KMO and Bartlett's Test
Kaiser-Meyer-Olkin Measure of Sampling Adequacy.		0.85763
Bartlett's Test of Sphericity	Approx. Chi-Square	3704.08
	df	276
	Sig.	0
Communalities
	Initial	Extraction
SUSPENTION_INTERACTION	1	0.625209
TEST_COVID19	1	0.698872
QUARANTINE	1	0.780462
PSYCH_ASSIST	1	0.552746
FINANCIAL_COMPENS	1	0.466112
TRAINING_PREV	1	0.414496
SELFM_TEMP	1	0.431806
INSTRUCT_SYMPT	1	0.358057
PREVENT_CONTACT_EXPOSURE	1	0.496414
PROTECT_AGP	1	0.758132
RATIONAL_PPE	1	0.765923
RULE_5HH	1	0.72526
RESPIRATORY_PREV	1	0.659877
DELIMIT_SPACE	1	0.719681
CIRCUL_SPACE	1	0.695718
AREAS3	1	0.371504
SIGN_MAP	1	0.613086
FORBID_ENTER	1	0.344247
SHIFT_STAFF	1	0.379989
SUPPLY_MADE	1	0.612102
TRAINING_EMPLOYEE	1	0.590438
CV_VACATION	1	0.590224
SUPPLY_REDUCED	1	0.55133
LIVING_SPACE	1	0.439358
Extraction Method: Principal Component Analysis.
Total Variance Explained
Component	Initial Eigenvalues			Extraction Sums of Squared Loadings			Rotation Sums of Squared Loadings
	Total	% of Variance	Cumulative %	Total	% of Variance	Cumulative %	Total	% of Variance	Cumulative %
1	7.42402	30.9334	30.9334	7.42402	30.9334	30.9334	4.18835	17.4515	17.4515
2	2.7396	11.415	42.3484	2.7396	11.415	42.3484	3.4964	14.5683	32.0198
3	1.94535	8.10563	50.454	1.94535	8.10563	50.454	3.46302	14.4292	46.449
4	1.53208	6.38366	56.8377	1.53208	6.38366	56.8377	2.49327	10.3886	56.8377
5	1.22373	5.09887	61.9366
6	1.01454	4.22725	66.1638
7	0.861318	3.58883	69.7526
8	0.79383	3.30762	73.0603
9	0.730987	3.04578	76.106
10	0.669539	2.78975	78.8958
11	0.586857	2.44524	81.341
12	0.573775	2.39073	83.7317
13	0.535874	2.23281	85.9646
14	0.495947	2.06645	88.031
15	0.44158	1.83992	89.8709
16	0.402637	1.67765	91.5486
17	0.366658	1.52774	93.0763
18	0.338427	1.41011	94.4864
19	0.297283	1.23868	95.7251
20	0.280468	1.16862	96.8937
21	0.223901	0.93292	97.8266
22	0.196664	0.819434	98.6461
23	0.182568	0.760701	99.4068
24	0.142373	0.593221	100
Extraction Method: Principal Component Analysis.
Component Matrixa
	Component
	1	2	3	4
SUPPLY_MADE	0.697035	-0.251445	0.250992	-0.00481701
DELIMIT_SPACE	0.680604	-0.227038	0.417548	-0.174834
QUARANTINE	0.653865	0.411999	-0.145039	-0.402671
PREVENT_CONTACT_EXPOSURE	0.646307	-0.154513	-0.201675	-0.118973
PROTECT_AGP	0.636389	-0.311099	-0.433648	0.261357
RESPIRATORY_PREV	0.627484	-0.36273	-0.300493	0.210409
TRAINING_EMPLOYEE	0.627038	0.0173199	0.373756	0.239307
SIGN_MAP	0.617414	-0.0388006	0.479701	0.0163351
RATIONAL_PPE	0.615164	-0.353768	-0.418868	0.294778
TRAINING_PREV	0.600166	0.186003	0.0983285	0.100157
TEST_COVID19	0.597904	0.468392	-0.171177	-0.304451
CIRCUL_SPACE	0.593007	-0.261802	0.508284	-0.131025
RULE_5HH	0.576495	-0.392177	-0.396082	0.286758
SHIFT_STAFF	0.550294	0.0947745	0.258158	0.0392255
SELFM_TEMP	0.546744	0.121548	-0.276656	-0.203873
INSTRUCT_SYMPT	0.526254	-0.110473	-0.159285	-0.208657
PSYCH_ASSIST	0.525156	0.503442	-0.148034	0.0398539
SUSPENTION_INTERACTION	0.524753	0.309252	-0.235779	-0.445662
FORBID_ENTER	0.491503	-0.238851	0.210337	0.0371507
AREAS3	0.442142	-0.346741	0.199492	-0.126445
FINANCIAL_COMPENS	0.37393	0.565312	-0.0680392	0.0456219
CV_VACATION	0.294996	0.531574	0.106577	0.457463
LIVING_SPACE	0.420097	0.43424	0.0317397	0.270749
SUPPLY_REDUCED	0.0788784	0.496509	0.14627	0.526489
Extraction Method: Principal Component Analysis.
a. 4 components extracted.
Rotated Component Matrixa
	Component
	1	2	3	4
CIRCUL_SPACE	0.825272	0.069405	0.0913557	-0.0384944
DELIMIT_SPACE	0.809607	0.135493	0.211372	-0.0343658
SIGN_MAP	0.739874	0.0519066	0.131393	0.213805
SUPPLY_MADE	0.693363	0.322278	0.159375	0.0456805
TRAINING_EMPLOYEE	0.633356	0.181517	0.0620287	0.390515
AREAS3	0.535964	0.21994	0.0724651	-0.174992
FORBID_ENTER	0.527352	0.251952	0.0462682	0.0229289
SHIFT_STAFF	0.498033	0.0971709	0.221783	0.270782
TRAINING_PREV	0.382953	0.199987	0.308347	0.364378
RATIONAL_PPE	0.169179	0.849356	0.107716	0.0655216
PROTECT_AGP	0.162319	0.836001	0.165071	0.075093
RULE_5HH	0.173265	0.830734	0.0661727	0.02725
RESPIRATORY_PREV	0.271463	0.755538	0.121925	0.0219632
PREVENT_CONTACT_EXPOSURE	0.32128	0.478863	0.402575	-0.0426178
QUARANTINE	0.2223	0.0712103	0.837656	0.155905
TEST_COVID19	0.142525	0.070187	0.784243	0.242067
SUSPENTION_INTERACTION	0.111291	0.0912409	0.777415	0.0111454
SELFM_TEMP	0.130235	0.309999	0.562453	0.0489137
PSYCH_ASSIST	0.0709694	0.137156	0.543613	0.483096
INSTRUCT_SYMPT	0.27077	0.336004	0.402427	-0.0994699
CV_VACATION	0.0599804	0.0158863	0.0946651	0.759877
SUPPLY_REDUCED	-0.0438125	-0.075292	-0.0908081	0.731775
LIVING_SPACE	0.132018	0.0978338	0.252622	0.590373
FINANCIAL_COMPENS	0.0134052	-0.0153895	0.464482	0.499952
Extraction Method: Principal Component Analysis. Rotation Method: Varimax with Kaiser Normalization.
a. Rotation converged in 5 iterations.
Component Transformation Matrix
Component	1	2	3	4
1	0.630065	0.512432	0.520891	0.262876
2	-0.300147	-0.470281	0.486316	0.672491
3	0.710272	-0.602694	-0.336218	0.138676
4	-0.0918861	0.391164	-0.615733	0.677806
Extraction Method: Principal Component Analysis. Rotation Method: Varimax with Kaiser Normalization.
FACTOR
/VARIABLES SUSPENTION_INTERACTION TEST_COVID19 QUARANTINE PSYCH_ASSIST FINANCIAL_COMPENS TRAINING_PREV SELFM_TEMP INSTRUCT_SYMPT PREVENT_CONTACT_EXPOSURE PROTECT_AGP RATIONAL_PPE RULE_5HH RESPIRATORY_PREV DELIMIT_SPACE CIRCUL_SPACE AREAS3 SIGN_MAP
FORBID_ENTER SHIFT_STAFF SUPPLY_MADE TRAINING_EMPLOYEE CV_VACATION SUPPLY_REDUCED LIVING_SPACE
/MISSING LISTWISE
/ANALYSIS SUSPENTION_INTERACTION TEST_COVID19 QUARANTINE PSYCH_ASSIST FINANCIAL_COMPENS TRAINING_PREV SELFM_TEMP INSTRUCT_SYMPT PREVENT_CONTACT_EXPOSURE PROTECT_AGP RATIONAL_PPE RULE_5HH RESPIRATORY_PREV DELIMIT_SPACE CIRCUL_SPACE AREAS3 SIGN_MAP
FORBID_ENTER SHIFT_STAFF SUPPLY_MADE TRAINING_EMPLOYEE CV_VACATION SUPPLY_REDUCED LIVING_SPACE
/PRINT UNIVARIATE INITIAL CORRELATION DET KMO EXTRACTION ROTATION
/FORMAT SORT
/PLOT EIGEN
/CRITERIA FACTORS(4) ITERATE(25)
/EXTRACTION PC
/CRITERIA ITERATE(25)
/ROTATION VARIMAX
/METHOD=CORRELATION.
Factor Analysis
Notes
Output Created		05-FEB-2024 13:12:15
Comments
Input	Data	C:\Users\DSR\Desktop\COVID SI SPITAL SUCEAVA 2021\BD COVID SUCEAVA.sav
	Active Dataset	DataSet1
	Filter	<none>
	Weight	<none>
	Split File	<none>
	N of Rows in Working Data File	312
Missing Value Handling	Definition of Missing	MISSING=EXCLUDE: User-defined missing values are treated as missing.
	Cases Used	LISTWISE: Statistics are based on cases with no missing values for any variable used.
Syntax		FACTOR /VARIABLES SUSPENTION_INTERACTION TEST_COVID19 QUARANTINE PSYCH_ASSIST FINANCIAL_COMPENS TRAINING_PREV SELFM_TEMP INSTRUCT_SYMPT PREVENT_CONTACT_EXPOSURE PROTECT_AGP RATIONAL_PPE RULE_5HH RESPIRATORY_PREV DELIMIT_SPACE CIRCUL_SPACE AREAS3 SIGN_MAP FORBID_ENTER SHIFT_STAFF SUPPLY_MADE TRAINING_EMPLOYEE CV_VACATION SUPPLY_REDUCED LIVING_SPACE /MISSING LISTWISE /ANALYSIS SUSPENTION_INTERACTIO…
Resources	Processor Time	00:00:00,09
	Elapsed Time	00:00:00,11
	Maximum Memory Required	68472 (66,867K) bytes
[DataSet1] C:\Users\DSR\Desktop\COVID SI SPITAL SUCEAVA 2021\BD COVID SUCEAVA.sav
Descriptive Statistics
	Mean	Std. Deviation	Analysis N
SUSPENTION_INTERACTION	4.41346	1.20511	312
TEST_COVID19	4.38462	1.13954	312
QUARANTINE	4.4391	1.18517	312
PSYCH_ASSIST	3.55449	1.53111	312
FINANCIAL_COMPENS	3.00641	1.72366	312
TRAINING_PREV	4.28205	1.12152	312
SELFM_TEMP	4.75	0.774389	312
INSTRUCT_SYMPT	4.91026	0.382441	312
PREVENT_CONTACT_EXPOSURE	4.82051	0.531783	312
PROTECT_AGP	4.83333	0.492168	312
RATIONAL_PPE	4.85577	0.47615	312
RULE_5HH	4.88141	0.476496	312
RESPIRATORY_PREV	4.91026	0.429937	312
DELIMIT_SPACE	4.85897	0.493673	312
CIRCUL_SPACE	4.88462	0.416099	312
AREAS3	4.90705	0.417867	312
SIGN_MAP	4.78526	0.612339	312
FORBID_ENTER	4.86859	0.518507	312
SHIFT_STAFF	4.50962	1.06685	312
SUPPLY_MADE	4.84936	0.49408	312
TRAINING_EMPLOYEE	4.69551	0.810053	312
CV_VACATION	2.55449	1.66588	312
SUPPLY_REDUCED	2.46154	1.67018	312
LIVING_SPACE	3.62179	1.67387	312
Correlation Matrixa
		SUSPENTION_INTERACTION	TEST_COVID19	QUARANTINE	PSYCH_ASSIST	FINANCIAL_COMPENS	TRAINING_PREV	SELFM_TEMP	INSTRUCT_SYMPT	PREVENT_CONTACT_EXPOSURE	PROTECT_AGP	RATIONAL_PPE	RULE_5HH	RESPIRATORY_PREV	DELIMIT_SPACE	CIRCUL_SPACE	AREAS3	SIGN_MAP	FORBID_ENTER	SHIFT_STAFF	SUPPLY_MADE	TRAINING_EMPLOYEE	CV_VACATION	SUPPLY_REDUCED	LIVING_SPACE
Correlation	SUSPENTION_INTERACTION	1	0.530068	0.64917	0.340635	0.300572	0.244128	0.43155	0.297045	0.346972	0.252088	0.199521	0.147257	0.214582	0.26587	0.230104	0.127643	0.172994	0.128399	0.180719	0.299351	0.116202	0.17053	0.0502607	0.222824
	TEST_COVID19	0.530068	1	0.776885	0.516868	0.394904	0.387845	0.397172	0.241776	0.321224	0.229329	0.232941	0.155333	0.215067	0.245337	0.154927	0.15635	0.289246	0.194656	0.277307	0.246014	0.273578	0.2701	0.0635496	0.368139
	QUARANTINE	0.64917	0.776885	1	0.487349	0.354341	0.358891	0.484354	0.321323	0.375439	0.274703	0.220848	0.172217	0.235343	0.326004	0.253033	0.167081	0.338588	0.214546	0.292914	0.316495	0.313871	0.24109	0.0467327	0.341692
	PSYCH_ASSIST	0.340635	0.516868	0.487349	1	0.520114	0.432936	0.334243	0.217044	0.217404	0.23824	0.233546	0.196196	0.173528	0.210135	0.131029	0.0506597	0.199433	0.104228	0.287076	0.212782	0.292115	0.297603	0.224009	0.346814
	FINANCIAL_COMPENS	0.300572	0.394904	0.354341	0.520114	1	0.356678	0.237281	0.142331	0.148593	0.0581179	0.083404	0.0713978	0.0745404	0.0879768	0.0234507	0.0186869	0.156678	0.0836941	0.265749	0.125733	0.201754	0.312304	0.227938	0.290603
	TRAINING_PREV	0.244128	0.387845	0.358891	0.432936	0.356678	1	0.236948	0.224131	0.333158	0.300974	0.281147	0.309484	0.24605	0.350835	0.28356	0.124731	0.439636	0.218765	0.387395	0.28002	0.512474	0.138035	0.0847733	0.289949
	SELFM_TEMP	0.43155	0.397172	0.484354	0.334243	0.237281	0.236948	1	0.238857	0.296708	0.295281	0.320475	0.346384	0.395967	0.269148	0.259452	0.13663	0.239027	0.174175	0.248117	0.220603	0.20119	0.127741	-0.00497217	0.214573
	INSTRUCT_SYMPT	0.297045	0.241776	0.321323	0.217044	0.142331	0.224131	0.238857	1	0.600387	0.33027	0.281842	0.31195	0.322416	0.409613	0.217602	0.209201	0.233241	0.183564	0.277951	0.31961	0.17099	0.0834046	-0.040659	0.107541
	PREVENT_CONTACT_EXPOSURE	0.346972	0.321224	0.375439	0.217404	0.148593	0.333158	0.296708	0.600387	1	0.585607	0.405383	0.334483	0.407487	0.442184	0.26939	0.315371	0.276232	0.252365	0.297768	0.422993	0.260869	0.109075	-0.00417723	0.15468
	PROTECT_AGP	0.252088	0.229329	0.274703	0.23824	0.0581179	0.300974	0.295281	0.33027	0.585607	1	0.761509	0.614706	0.582502	0.299967	0.219815	0.28403	0.200938	0.228901	0.211272	0.412116	0.315885	0.0973907	-0.0195583	0.200357
	RATIONAL_PPE	0.199521	0.232941	0.220848	0.233546	0.083404	0.281147	0.320475	0.281842	0.405383	0.761509	1	0.703838	0.580551	0.268846	0.256547	0.255617	0.224275	0.287653	0.176809	0.426724	0.319271	0.0525032	-0.0696684	0.161297
	RULE_5HH	0.147257	0.155333	0.172217	0.196196	0.0713978	0.309484	0.346384	0.31195	0.334483	0.614706	0.703838	1	0.669875	0.31141	0.238896	0.235142	0.232024	0.31414	0.188845	0.333611	0.239366	0.0101918	-0.0804956	0.125
	RESPIRATORY_PREV	0.214582	0.215067	0.235343	0.173528	0.0745404	0.24605	0.395967	0.322416	0.407487	0.582502	0.580551	0.669875	1	0.288615	0.283431	0.293476	0.268542	0.379642	0.268275	0.465945	0.345983	0.0607223	-0.0675123	0.135873
	DELIMIT_SPACE	0.26587	0.245337	0.326004	0.210135	0.0879768	0.350835	0.269148	0.409613	0.442184	0.299967	0.268846	0.31141	0.288615	1	0.765802	0.450624	0.516427	0.392148	0.387207	0.59812	0.414914	0.111029	-0.00269982	0.157043
	CIRCUL_SPACE	0.230104	0.154927	0.253033	0.131029	0.0234507	0.28356	0.259452	0.217602	0.26939	0.219815	0.256547	0.238896	0.283431	0.765802	1	0.418935	0.520807	0.391503	0.321214	0.572074	0.429648	0.0694025	0.00284725	0.126423
	AREAS3	0.127643	0.15635	0.167081	0.0506597	0.0186869	0.124731	0.13663	0.209201	0.315371	0.28403	0.255617	0.235142	0.293476	0.450624	0.418935	1	0.235902	0.329296	0.135446	0.461484	0.229595	0.00960834	-0.0673361	0.0369238
	SIGN_MAP	0.172994	0.289246	0.338588	0.199433	0.156678	0.439636	0.239027	0.233241	0.276232	0.200938	0.224275	0.232024	0.268542	0.516427	0.520807	0.235902	1	0.336181	0.404316	0.466643	0.691018	0.132864	0.0186222	0.243627
	FORBID_ENTER	0.128399	0.194656	0.214546	0.104228	0.0836941	0.218765	0.174175	0.183564	0.252365	0.228901	0.287653	0.31414	0.379642	0.392148	0.391503	0.329296	0.336181	1	0.301648	0.399428	0.264236	0.0995187	0.00342735	0.0648101
	SHIFT_STAFF	0.180719	0.277307	0.292914	0.287076	0.265749	0.387395	0.248117	0.277951	0.297768	0.211272	0.176809	0.188845	0.268275	0.387207	0.321214	0.135446	0.404316	0.301648	1	0.402315	0.39221	0.169771	0.0660747	0.266729
	SUPPLY_MADE	0.299351	0.246014	0.316495	0.212782	0.125733	0.28002	0.220603	0.31961	0.422993	0.412116	0.426724	0.333611	0.465945	0.59812	0.572074	0.461484	0.466643	0.399428	0.402315	1	0.455437	0.160408	-0.016785	0.191382
	TRAINING_EMPLOYEE	0.116202	0.273578	0.313871	0.292115	0.201754	0.512474	0.20119	0.17099	0.260869	0.315885	0.319271	0.239366	0.345983	0.414914	0.429648	0.229595	0.691018	0.264236	0.39221	0.455437	1	0.208913	0.0780632	0.34402
	CV_VACATION	0.17053	0.2701	0.24109	0.297603	0.312304	0.138035	0.127741	0.0834046	0.109075	0.0973907	0.0525032	0.0101918	0.0607223	0.111029	0.0694025	0.00960834	0.132864	0.0995187	0.169771	0.160408	0.208913	1	0.598812	0.411006
	SUPPLY_REDUCED	0.0502607	0.0635496	0.0467327	0.224009	0.227938	0.0847733	-0.00497217	-0.040659	-0.00417723	-0.0195583	-0.0696684	-0.0804956	-0.0675123	-0.00269982	0.00284725	-0.0673361	0.0186222	0.00342735	0.0660747	-0.016785	0.0780632	0.598812	1	0.22711
	LIVING_SPACE	0.222824	0.368139	0.341692	0.346814	0.290603	0.289949	0.214573	0.107541	0.15468	0.200357	0.161297	0.125	0.135873	0.157043	0.126423	0.0369238	0.243627	0.0648101	0.266729	0.191382	0.34402	0.411006	0.22711	1
a. Determinant = 4,75E-006
KMO and Bartlett's Test
Kaiser-Meyer-Olkin Measure of Sampling Adequacy.		0.85763
Bartlett's Test of Sphericity	Approx. Chi-Square	3704.08
	df	276
	Sig.	0
Communalities
	Initial	Extraction
SUSPENTION_INTERACTION	1	0.625209
TEST_COVID19	1	0.698872
QUARANTINE	1	0.780462
PSYCH_ASSIST	1	0.552746
FINANCIAL_COMPENS	1	0.466112
TRAINING_PREV	1	0.414496
SELFM_TEMP	1	0.431806
INSTRUCT_SYMPT	1	0.358057
PREVENT_CONTACT_EXPOSURE	1	0.496414
PROTECT_AGP	1	0.758132
RATIONAL_PPE	1	0.765923
RULE_5HH	1	0.72526
RESPIRATORY_PREV	1	0.659877
DELIMIT_SPACE	1	0.719681
CIRCUL_SPACE	1	0.695718
AREAS3	1	0.371504
SIGN_MAP	1	0.613086
FORBID_ENTER	1	0.344247
SHIFT_STAFF	1	0.379989
SUPPLY_MADE	1	0.612102
TRAINING_EMPLOYEE	1	0.590438
CV_VACATION	1	0.590224
SUPPLY_REDUCED	1	0.55133
LIVING_SPACE	1	0.439358
Extraction Method: Principal Component Analysis.
Total Variance Explained
Component	Initial Eigenvalues			Extraction Sums of Squared Loadings			Rotation Sums of Squared Loadings
	Total	% of Variance	Cumulative %	Total	% of Variance	Cumulative %	Total	% of Variance	Cumulative %
1	7.42402	30.9334	30.9334	7.42402	30.9334	30.9334	4.18835	17.4515	17.4515
2	2.7396	11.415	42.3484	2.7396	11.415	42.3484	3.4964	14.5683	32.0198
3	1.94535	8.10563	50.454	1.94535	8.10563	50.454	3.46302	14.4292	46.449
4	1.53208	6.38366	56.8377	1.53208	6.38366	56.8377	2.49327	10.3886	56.8377
5	1.22373	5.09887	61.9366
6	1.01454	4.22725	66.1638
7	0.861318	3.58883	69.7526
8	0.79383	3.30762	73.0603
9	0.730987	3.04578	76.106
10	0.669539	2.78975	78.8958
11	0.586857	2.44524	81.341
12	0.573775	2.39073	83.7317
13	0.535874	2.23281	85.9646
14	0.495947	2.06645	88.031
15	0.44158	1.83992	89.8709
16	0.402637	1.67765	91.5486
17	0.366658	1.52774	93.0763
18	0.338427	1.41011	94.4864
19	0.297283	1.23868	95.7251
20	0.280468	1.16862	96.8937
21	0.223901	0.93292	97.8266
22	0.196664	0.819434	98.6461
23	0.182568	0.760701	99.4068
24	0.142373	0.593221	100
Extraction Method: Principal Component Analysis.
Component Matrixa
	Component
	1	2	3	4
SUPPLY_MADE	0.697035	-0.251445	0.250992	-0.00481701
DELIMIT_SPACE	0.680604	-0.227038	0.417548	-0.174834
QUARANTINE	0.653865	0.411999	-0.145039	-0.402671
PREVENT_CONTACT_EXPOSURE	0.646307	-0.154513	-0.201675	-0.118973
PROTECT_AGP	0.636389	-0.311099	-0.433648	0.261357
RESPIRATORY_PREV	0.627484	-0.36273	-0.300493	0.210409
TRAINING_EMPLOYEE	0.627038	0.0173199	0.373756	0.239307
SIGN_MAP	0.617414	-0.0388006	0.479701	0.0163351
RATIONAL_PPE	0.615164	-0.353768	-0.418868	0.294778
TRAINING_PREV	0.600166	0.186003	0.0983285	0.100157
TEST_COVID19	0.597904	0.468392	-0.171177	-0.304451
CIRCUL_SPACE	0.593007	-0.261802	0.508284	-0.131025
RULE_5HH	0.576495	-0.392177	-0.396082	0.286758
SHIFT_STAFF	0.550294	0.0947745	0.258158	0.0392255
SELFM_TEMP	0.546744	0.121548	-0.276656	-0.203873
INSTRUCT_SYMPT	0.526254	-0.110473	-0.159285	-0.208657
PSYCH_ASSIST	0.525156	0.503442	-0.148034	0.0398539
SUSPENTION_INTERACTION	0.524753	0.309252	-0.235779	-0.445662
FORBID_ENTER	0.491503	-0.238851	0.210337	0.0371507
AREAS3	0.442142	-0.346741	0.199492	-0.126445
FINANCIAL_COMPENS	0.37393	0.565312	-0.0680392	0.0456219
CV_VACATION	0.294996	0.531574	0.106577	0.457463
LIVING_SPACE	0.420097	0.43424	0.0317397	0.270749
SUPPLY_REDUCED	0.0788784	0.496509	0.14627	0.526489
Extraction Method: Principal Component Analysis.
a. 4 components extracted.
Rotated Component Matrixa
	Component
	1	2	3	4
CIRCUL_SPACE	0.825272	0.069405	0.0913557	-0.0384944
DELIMIT_SPACE	0.809607	0.135493	0.211372	-0.0343658
SIGN_MAP	0.739874	0.0519066	0.131393	0.213805
SUPPLY_MADE	0.693363	0.322278	0.159375	0.0456805
TRAINING_EMPLOYEE	0.633356	0.181517	0.0620287	0.390515
AREAS3	0.535964	0.21994	0.0724651	-0.174992
FORBID_ENTER	0.527352	0.251952	0.0462682	0.0229289
SHIFT_STAFF	0.498033	0.0971709	0.221783	0.270782
TRAINING_PREV	0.382953	0.199987	0.308347	0.364378
RATIONAL_PPE	0.169179	0.849356	0.107716	0.0655216
PROTECT_AGP	0.162319	0.836001	0.165071	0.075093
RULE_5HH	0.173265	0.830734	0.0661727	0.02725
RESPIRATORY_PREV	0.271463	0.755538	0.121925	0.0219632
PREVENT_CONTACT_EXPOSURE	0.32128	0.478863	0.402575	-0.0426178
QUARANTINE	0.2223	0.0712103	0.837656	0.155905
TEST_COVID19	0.142525	0.070187	0.784243	0.242067
SUSPENTION_INTERACTION	0.111291	0.0912409	0.777415	0.0111454
SELFM_TEMP	0.130235	0.309999	0.562453	0.0489137
PSYCH_ASSIST	0.0709694	0.137156	0.543613	0.483096
INSTRUCT_SYMPT	0.27077	0.336004	0.402427	-0.0994699
CV_VACATION	0.0599804	0.0158863	0.0946651	0.759877
SUPPLY_REDUCED	-0.0438125	-0.075292	-0.0908081	0.731775
LIVING_SPACE	0.132018	0.0978338	0.252622	0.590373
FINANCIAL_COMPENS	0.0134052	-0.0153895	0.464482	0.499952
Extraction Method: Principal Component Analysis. Rotation Method: Varimax with Kaiser Normalization.
a. Rotation converged in 5 iterations.
Component Transformation Matrix
Component	1	2	3	4
1	0.630065	0.512432	0.520891	0.262876
2	-0.300147	-0.470281	0.486316	0.672491
3	0.710272	-0.602694	-0.336218	0.138676
4	-0.0918861	0.391164	-0.615733	0.677806
Extraction Method: Principal Component Analysis. Rotation Method: Varimax with Kaiser Normalization.
FACTOR
/VARIABLES SUSPENTION_INTERACTION TEST_COVID19 QUARANTINE PSYCH_ASSIST FINANCIAL_COMPENS TRAINING_PREV SELFM_TEMP INSTRUCT_SYMPT PREVENT_CONTACT_EXPOSURE PROTECT_AGP RATIONAL_PPE RULE_5HH RESPIRATORY_PREV DELIMIT_SPACE CIRCUL_SPACE AREAS3 SIGN_MAP
FORBID_ENTER SHIFT_STAFF TRAINING_EMPLOYEE CV_VACATION LIVING_SPACE
/MISSING LISTWISE
/ANALYSIS SUSPENTION_INTERACTION TEST_COVID19 QUARANTINE PSYCH_ASSIST FINANCIAL_COMPENS TRAINING_PREV SELFM_TEMP INSTRUCT_SYMPT PREVENT_CONTACT_EXPOSURE PROTECT_AGP RATIONAL_PPE RULE_5HH RESPIRATORY_PREV DELIMIT_SPACE CIRCUL_SPACE AREAS3 SIGN_MAP
FORBID_ENTER SHIFT_STAFF TRAINING_EMPLOYEE CV_VACATION LIVING_SPACE
/PRINT UNIVARIATE INITIAL CORRELATION DET KMO EXTRACTION ROTATION
/FORMAT SORT
/PLOT EIGEN
/CRITERIA FACTORS(4) ITERATE(25)
/EXTRACTION PC
/CRITERIA ITERATE(25)
/ROTATION VARIMAX
/METHOD=CORRELATION.
Factor Analysis
Notes
Output Created		05-FEB-2024 13:37:17
Comments
Input	Data	C:\Users\DSR\Desktop\COVID SI SPITAL SUCEAVA 2021\BD COVID SUCEAVA.sav
	Active Dataset	DataSet1
	Filter	<none>
	Weight	<none>
	Split File	<none>
	N of Rows in Working Data File	312
Missing Value Handling	Definition of Missing	MISSING=EXCLUDE: User-defined missing values are treated as missing.
	Cases Used	LISTWISE: Statistics are based on cases with no missing values for any variable used.
Syntax		FACTOR /VARIABLES SUSPENTION_INTERACTION TEST_COVID19 QUARANTINE PSYCH_ASSIST FINANCIAL_COMPENS TRAINING_PREV SELFM_TEMP INSTRUCT_SYMPT PREVENT_CONTACT_EXPOSURE PROTECT_AGP RATIONAL_PPE RULE_5HH RESPIRATORY_PREV DELIMIT_SPACE CIRCUL_SPACE AREAS3 SIGN_MAP FORBID_ENTER SHIFT_STAFF TRAINING_EMPLOYEE CV_VACATION LIVING_SPACE /MISSING LISTWISE /ANALYSIS SUSPENTION_INTERACTION TEST_COVID19 QUARANTINE P…
Resources	Processor Time	00:00:00,06
	Elapsed Time	00:00:00,11
	Maximum Memory Required	58024 (56,664K) bytes
[DataSet1] C:\Users\DSR\Desktop\COVID SI SPITAL SUCEAVA 2021\BD COVID SUCEAVA.sav
Descriptive Statistics
	Mean	Std. Deviation	Analysis N
SUSPENTION_INTERACTION	4.41346	1.20511	312
TEST_COVID19	4.38462	1.13954	312
QUARANTINE	4.4391	1.18517	312
PSYCH_ASSIST	3.55449	1.53111	312
FINANCIAL_COMPENS	3.00641	1.72366	312
TRAINING_PREV	4.28205	1.12152	312
SELFM_TEMP	4.75	0.774389	312
INSTRUCT_SYMPT	4.91026	0.382441	312
PREVENT_CONTACT_EXPOSURE	4.82051	0.531783	312
PROTECT_AGP	4.83333	0.492168	312
RATIONAL_PPE	4.85577	0.47615	312
RULE_5HH	4.88141	0.476496	312
RESPIRATORY_PREV	4.91026	0.429937	312
DELIMIT_SPACE	4.85897	0.493673	312
CIRCUL_SPACE	4.88462	0.416099	312
AREAS3	4.90705	0.417867	312
SIGN_MAP	4.78526	0.612339	312
FORBID_ENTER	4.86859	0.518507	312
SHIFT_STAFF	4.50962	1.06685	312
TRAINING_EMPLOYEE	4.69551	0.810053	312
CV_VACATION	2.55449	1.66588	312
LIVING_SPACE	3.62179	1.67387	312
Correlation Matrixa
		SUSPENTION_INTERACTION	TEST_COVID19	QUARANTINE	PSYCH_ASSIST	FINANCIAL_COMPENS	TRAINING_PREV	SELFM_TEMP	INSTRUCT_SYMPT	PREVENT_CONTACT_EXPOSURE	PROTECT_AGP	RATIONAL_PPE	RULE_5HH	RESPIRATORY_PREV	DELIMIT_SPACE	CIRCUL_SPACE	AREAS3	SIGN_MAP	FORBID_ENTER	SHIFT_STAFF	TRAINING_EMPLOYEE	CV_VACATION	LIVING_SPACE
Correlation	SUSPENTION_INTERACTION	1	0.530068	0.64917	0.340635	0.300572	0.244128	0.43155	0.297045	0.346972	0.252088	0.199521	0.147257	0.214582	0.26587	0.230104	0.127643	0.172994	0.128399	0.180719	0.116202	0.17053	0.222824
	TEST_COVID19	0.530068	1	0.776885	0.516868	0.394904	0.387845	0.397172	0.241776	0.321224	0.229329	0.232941	0.155333	0.215067	0.245337	0.154927	0.15635	0.289246	0.194656	0.277307	0.273578	0.2701	0.368139
	QUARANTINE	0.64917	0.776885	1	0.487349	0.354341	0.358891	0.484354	0.321323	0.375439	0.274703	0.220848	0.172217	0.235343	0.326004	0.253033	0.167081	0.338588	0.214546	0.292914	0.313871	0.24109	0.341692
	PSYCH_ASSIST	0.340635	0.516868	0.487349	1	0.520114	0.432936	0.334243	0.217044	0.217404	0.23824	0.233546	0.196196	0.173528	0.210135	0.131029	0.0506597	0.199433	0.104228	0.287076	0.292115	0.297603	0.346814
	FINANCIAL_COMPENS	0.300572	0.394904	0.354341	0.520114	1	0.356678	0.237281	0.142331	0.148593	0.0581179	0.083404	0.0713978	0.0745404	0.0879768	0.0234507	0.0186869	0.156678	0.0836941	0.265749	0.201754	0.312304	0.290603
	TRAINING_PREV	0.244128	0.387845	0.358891	0.432936	0.356678	1	0.236948	0.224131	0.333158	0.300974	0.281147	0.309484	0.24605	0.350835	0.28356	0.124731	0.439636	0.218765	0.387395	0.512474	0.138035	0.289949
	SELFM_TEMP	0.43155	0.397172	0.484354	0.334243	0.237281	0.236948	1	0.238857	0.296708	0.295281	0.320475	0.346384	0.395967	0.269148	0.259452	0.13663	0.239027	0.174175	0.248117	0.20119	0.127741	0.214573
	INSTRUCT_SYMPT	0.297045	0.241776	0.321323	0.217044	0.142331	0.224131	0.238857	1	0.600387	0.33027	0.281842	0.31195	0.322416	0.409613	0.217602	0.209201	0.233241	0.183564	0.277951	0.17099	0.0834046	0.107541
	PREVENT_CONTACT_EXPOSURE	0.346972	0.321224	0.375439	0.217404	0.148593	0.333158	0.296708	0.600387	1	0.585607	0.405383	0.334483	0.407487	0.442184	0.26939	0.315371	0.276232	0.252365	0.297768	0.260869	0.109075	0.15468
	PROTECT_AGP	0.252088	0.229329	0.274703	0.23824	0.0581179	0.300974	0.295281	0.33027	0.585607	1	0.761509	0.614706	0.582502	0.299967	0.219815	0.28403	0.200938	0.228901	0.211272	0.315885	0.0973907	0.200357
	RATIONAL_PPE	0.199521	0.232941	0.220848	0.233546	0.083404	0.281147	0.320475	0.281842	0.405383	0.761509	1	0.703838	0.580551	0.268846	0.256547	0.255617	0.224275	0.287653	0.176809	0.319271	0.0525032	0.161297
	RULE_5HH	0.147257	0.155333	0.172217	0.196196	0.0713978	0.309484	0.346384	0.31195	0.334483	0.614706	0.703838	1	0.669875	0.31141	0.238896	0.235142	0.232024	0.31414	0.188845	0.239366	0.0101918	0.125
	RESPIRATORY_PREV	0.214582	0.215067	0.235343	0.173528	0.0745404	0.24605	0.395967	0.322416	0.407487	0.582502	0.580551	0.669875	1	0.288615	0.283431	0.293476	0.268542	0.379642	0.268275	0.345983	0.0607223	0.135873
	DELIMIT_SPACE	0.26587	0.245337	0.326004	0.210135	0.0879768	0.350835	0.269148	0.409613	0.442184	0.299967	0.268846	0.31141	0.288615	1	0.765802	0.450624	0.516427	0.392148	0.387207	0.414914	0.111029	0.157043
	CIRCUL_SPACE	0.230104	0.154927	0.253033	0.131029	0.0234507	0.28356	0.259452	0.217602	0.26939	0.219815	0.256547	0.238896	0.283431	0.765802	1	0.418935	0.520807	0.391503	0.321214	0.429648	0.0694025	0.126423
	AREAS3	0.127643	0.15635	0.167081	0.0506597	0.0186869	0.124731	0.13663	0.209201	0.315371	0.28403	0.255617	0.235142	0.293476	0.450624	0.418935	1	0.235902	0.329296	0.135446	0.229595	0.00960834	0.0369238
	SIGN_MAP	0.172994	0.289246	0.338588	0.199433	0.156678	0.439636	0.239027	0.233241	0.276232	0.200938	0.224275	0.232024	0.268542	0.516427	0.520807	0.235902	1	0.336181	0.404316	0.691018	0.132864	0.243627
	FORBID_ENTER	0.128399	0.194656	0.214546	0.104228	0.0836941	0.218765	0.174175	0.183564	0.252365	0.228901	0.287653	0.31414	0.379642	0.392148	0.391503	0.329296	0.336181	1	0.301648	0.264236	0.0995187	0.0648101
	SHIFT_STAFF	0.180719	0.277307	0.292914	0.287076	0.265749	0.387395	0.248117	0.277951	0.297768	0.211272	0.176809	0.188845	0.268275	0.387207	0.321214	0.135446	0.404316	0.301648	1	0.39221	0.169771	0.266729
	TRAINING_EMPLOYEE	0.116202	0.273578	0.313871	0.292115	0.201754	0.512474	0.20119	0.17099	0.260869	0.315885	0.319271	0.239366	0.345983	0.414914	0.429648	0.229595	0.691018	0.264236	0.39221	1	0.208913	0.34402
	CV_VACATION	0.17053	0.2701	0.24109	0.297603	0.312304	0.138035	0.127741	0.0834046	0.109075	0.0973907	0.0525032	0.0101918	0.0607223	0.111029	0.0694025	0.00960834	0.132864	0.0995187	0.169771	0.208913	1	0.411006
	LIVING_SPACE	0.222824	0.368139	0.341692	0.346814	0.290603	0.289949	0.214573	0.107541	0.15468	0.200357	0.161297	0.125	0.135873	0.157043	0.126423	0.0369238	0.243627	0.0648101	0.266729	0.34402	0.411006	1
a. Determinant = 1,89E-005
KMO and Bartlett's Test
Kaiser-Meyer-Olkin Measure of Sampling Adequacy.		0.854857
Bartlett's Test of Sphericity	Approx. Chi-Square	3293.55
	df	231
	Sig.	0
Communalities
	Initial	Extraction
SUSPENTION_INTERACTION	1	0.66281
TEST_COVID19	1	0.684471
QUARANTINE	1	0.762912
PSYCH_ASSIST	1	0.568768
FINANCIAL_COMPENS	1	0.488096
TRAINING_PREV	1	0.502877
SELFM_TEMP	1	0.420495
INSTRUCT_SYMPT	1	0.420389
PREVENT_CONTACT_EXPOSURE	1	0.548447
PROTECT_AGP	1	0.753933
RATIONAL_PPE	1	0.770986
RULE_5HH	1	0.739248
RESPIRATORY_PREV	1	0.658572
DELIMIT_SPACE	1	0.754534
CIRCUL_SPACE	1	0.711976
AREAS3	1	0.414863
SIGN_MAP	1	0.667597
FORBID_ENTER	1	0.354072
SHIFT_STAFF	1	0.401348
TRAINING_EMPLOYEE	1	0.699113
CV_VACATION	1	0.329012
LIVING_SPACE	1	0.463909
Extraction Method: Principal Component Analysis.
Total Variance Explained
Component	Initial Eigenvalues			Extraction Sums of Squared Loadings			Rotation Sums of Squared Loadings
	Total	% of Variance	Cumulative %	Total	% of Variance	Cumulative %	Total	% of Variance	Cumulative %
1	6.97041	31.6837	31.6837	6.97041	31.6837	31.6837	3.48071	15.8214	15.8214
2	2.52234	11.4652	43.1489	2.52234	11.4652	43.1489	3.38089	15.3677	31.1891
3	1.88447	8.56575	51.7146	1.88447	8.56575	51.7146	3.05731	13.8969	45.086
4	1.40122	6.36916	58.0838	1.40122	6.36916	58.0838	2.85952	12.9978	58.0838
5	1.01566	4.61663	62.7004
6	0.96592	4.39054	67.0909
7	0.858189	3.90086	70.9918
8	0.788604	3.58456	74.5764
9	0.70911	3.22323	77.7996
10	0.606894	2.75861	80.5582
11	0.580026	2.63648	83.1947
12	0.523193	2.37815	85.5728
13	0.495482	2.25219	87.825
14	0.469615	2.13461	89.9596
15	0.433911	1.97232	91.932
16	0.387079	1.75945	93.6914
17	0.346572	1.57533	95.2667
18	0.285446	1.29748	96.5642
19	0.227836	1.03562	97.5998
20	0.19714	0.896093	98.4959
21	0.183356	0.833437	99.3294
22	0.14754	0.670634	100
Extraction Method: Principal Component Analysis.
Component Matrixa
	Component
	1	2	3	4
QUARANTINE	0.671362	0.446431	-0.109239	-0.317728
DELIMIT_SPACE	0.661205	-0.227099	0.445871	-0.258778
PREVENT_CONTACT_EXPOSURE	0.647416	-0.179401	-0.178904	-0.255162
PROTECT_AGP	0.638015	-0.373775	-0.425131	0.162562
RESPIRATORY_PREV	0.622481	-0.407352	-0.286302	0.152264
TRAINING_EMPLOYEE	0.620901	-0.0050427	0.400214	0.391661
TEST_COVID19	0.619271	0.495925	-0.139161	-0.188857
RATIONAL_PPE	0.614214	-0.407459	-0.407862	0.247698
TRAINING_PREV	0.614073	0.165898	0.143619	0.278643
SIGN_MAP	0.609105	-0.0373748	0.522389	0.149335
RULE_5HH	0.58219	-0.453863	-0.368537	0.24185
CIRCUL_SPACE	0.569143	-0.260695	0.53179	-0.193106
SELFM_TEMP	0.565484	0.119419	-0.235811	-0.175659
SHIFT_STAFF	0.545799	0.0918642	0.278269	0.132586
PSYCH_ASSIST	0.543009	0.482974	-0.144318	0.140772
SUSPENTION_INTERACTION	0.534238	0.341586	-0.220518	-0.460533
INSTRUCT_SYMPT	0.530416	-0.119167	-0.129843	-0.328615
FORBID_ENTER	0.480587	-0.263375	0.228959	-0.0363297
LIVING_SPACE	0.430465	0.399289	0.0172395	0.34479
AREAS3	0.420796	-0.346554	0.206228	-0.274161
FINANCIAL_COMPENS	0.390101	0.553982	-0.0742118	0.153341
CV_VACATION	0.29456	0.419686	0.0296995	0.255398
Extraction Method: Principal Component Analysis.
a. 4 components extracted.
Rotated Component Matrixa
	Component
	1	2	3	4
CIRCUL_SPACE	0.827679	0.0772485	0.0132821	0.144151
DELIMIT_SPACE	0.811919	0.133248	0.0326544	0.276587
SIGN_MAP	0.718222	0.0870201	0.379666	-0.00588166
TRAINING_EMPLOYEE	0.586957	0.221232	0.538317	-0.125961
AREAS3	0.541921	0.207041	-0.184235	0.210656
FORBID_ENTER	0.529581	0.254168	0.0389465	0.0865948
SHIFT_STAFF	0.459075	0.114332	0.408566	0.10296
RATIONAL_PPE	0.131388	0.853828	0.11909	0.10256
RULE_5HH	0.159743	0.839357	0.0731393	0.0621295
PROTECT_AGP	0.132523	0.829725	0.101503	0.19397
RESPIRATORY_PREV	0.24109	0.758954	0.0768007	0.136153
LIVING_SPACE	0.0658297	0.0974712	0.66512	0.0876919
PSYCH_ASSIST	0.0077102	0.134407	0.640821	0.374155
FINANCIAL_COMPENS	-0.0491824	-0.0196354	0.631609	0.293873
CV_VACATION	0.00664612	-0.0194247	0.565872	0.0915402
TRAINING_PREV	0.349426	0.230481	0.56374	0.0992693
SUSPENTION_INTERACTION	0.0799816	0.0603529	0.185947	0.786253
QUARANTINE	0.18319	0.0547727	0.410328	0.746984
TEST_COVID19	0.0968546	0.058221	0.492513	0.655081
SELFM_TEMP	0.118811	0.300718	0.216267	0.518823
INSTRUCT_SYMPT	0.281237	0.308018	-0.0401776	0.494778
PREVENT_CONTACT_EXPOSURE	0.318167	0.453129	0.0116772	0.491685
Extraction Method: Principal Component Analysis. Rotation Method: Varimax with Kaiser Normalization.
a. Rotation converged in 8 iterations.
Component Transformation Matrix
Component	1	2	3	4
1	0.549347	0.51417	0.45464	0.476601
2	-0.334848	-0.561465	0.669161	0.353353
3	0.751762	-0.564359	0.0780004	-0.332067
4	-0.144737	0.319194	0.582617	-0.733297
Extraction Method: Principal Component Analysis. Rotation Method: Varimax with Kaiser Normalization.
FACTOR
/VARIABLES SUSPENTION_INTERACTION TEST_COVID19 QUARANTINE PSYCH_ASSIST FINANCIAL_COMPENS TRAINING_PREV SELFM_TEMP INSTRUCT_SYMPT PREVENT_CONTACT_EXPOSURE PROTECT_AGP RATIONAL_PPE RULE_5HH RESPIRATORY_PREV DELIMIT_SPACE CIRCUL_SPACE AREAS3 SIGN_MAP
FORBID_ENTER SHIFT_STAFF TRAINING_EMPLOYEE CV_VACATION LIVING_SPACE SUPPLY_MADE
/MISSING LISTWISE
/ANALYSIS SUSPENTION_INTERACTION TEST_COVID19 QUARANTINE PSYCH_ASSIST FINANCIAL_COMPENS TRAINING_PREV SELFM_TEMP INSTRUCT_SYMPT PREVENT_CONTACT_EXPOSURE PROTECT_AGP RATIONAL_PPE RULE_5HH RESPIRATORY_PREV DELIMIT_SPACE CIRCUL_SPACE AREAS3 SIGN_MAP
FORBID_ENTER SHIFT_STAFF TRAINING_EMPLOYEE CV_VACATION LIVING_SPACE SUPPLY_MADE
/PRINT UNIVARIATE INITIAL CORRELATION DET KMO EXTRACTION ROTATION
/FORMAT SORT
/PLOT EIGEN
/CRITERIA FACTORS(4) ITERATE(25)
/EXTRACTION PC
/CRITERIA ITERATE(25)
/ROTATION VARIMAX
/METHOD=CORRELATION.
Factor Analysis
Notes
Output Created		05-FEB-2024 13:39:04
Comments
Input	Data	C:\Users\DSR\Desktop\COVID SI SPITAL SUCEAVA 2021\BD COVID SUCEAVA.sav
	Active Dataset	DataSet1
	Filter	<none>
	Weight	<none>
	Split File	<none>
	N of Rows in Working Data File	312
Missing Value Handling	Definition of Missing	MISSING=EXCLUDE: User-defined missing values are treated as missing.
	Cases Used	LISTWISE: Statistics are based on cases with no missing values for any variable used.
Syntax		FACTOR /VARIABLES SUSPENTION_INTERACTION TEST_COVID19 QUARANTINE PSYCH_ASSIST FINANCIAL_COMPENS TRAINING_PREV SELFM_TEMP INSTRUCT_SYMPT PREVENT_CONTACT_EXPOSURE PROTECT_AGP RATIONAL_PPE RULE_5HH RESPIRATORY_PREV DELIMIT_SPACE CIRCUL_SPACE AREAS3 SIGN_MAP FORBID_ENTER SHIFT_STAFF TRAINING_EMPLOYEE CV_VACATION LIVING_SPACE SUPPLY_MADE /MISSING LISTWISE /ANALYSIS SUSPENTION_INTERACTION TEST_COVID19 …
Resources	Processor Time	00:00:00,09
	Elapsed Time	00:00:00,14
	Maximum Memory Required	63140 (61,660K) bytes
[DataSet1] C:\Users\DSR\Desktop\COVID SI SPITAL SUCEAVA 2021\BD COVID SUCEAVA.sav
Descriptive Statistics
	Mean	Std. Deviation	Analysis N
SUSPENTION_INTERACTION	4.41346	1.20511	312
TEST_COVID19	4.38462	1.13954	312
QUARANTINE	4.4391	1.18517	312
PSYCH_ASSIST	3.55449	1.53111	312
FINANCIAL_COMPENS	3.00641	1.72366	312
TRAINING_PREV	4.28205	1.12152	312
SELFM_TEMP	4.75	0.774389	312
INSTRUCT_SYMPT	4.91026	0.382441	312
PREVENT_CONTACT_EXPOSURE	4.82051	0.531783	312
PROTECT_AGP	4.83333	0.492168	312
RATIONAL_PPE	4.85577	0.47615	312
RULE_5HH	4.88141	0.476496	312
RESPIRATORY_PREV	4.91026	0.429937	312
DELIMIT_SPACE	4.85897	0.493673	312
CIRCUL_SPACE	4.88462	0.416099	312
AREAS3	4.90705	0.417867	312
SIGN_MAP	4.78526	0.612339	312
FORBID_ENTER	4.86859	0.518507	312
SHIFT_STAFF	4.50962	1.06685	312
TRAINING_EMPLOYEE	4.69551	0.810053	312
CV_VACATION	2.55449	1.66588	312
LIVING_SPACE	3.62179	1.67387	312
SUPPLY_MADE	4.84936	0.49408	312
Correlation Matrixa
		SUSPENTION_INTERACTION	TEST_COVID19	QUARANTINE	PSYCH_ASSIST	FINANCIAL_COMPENS	TRAINING_PREV	SELFM_TEMP	INSTRUCT_SYMPT	PREVENT_CONTACT_EXPOSURE	PROTECT_AGP	RATIONAL_PPE	RULE_5HH	RESPIRATORY_PREV	DELIMIT_SPACE	CIRCUL_SPACE	AREAS3	SIGN_MAP	FORBID_ENTER	SHIFT_STAFF	TRAINING_EMPLOYEE	CV_VACATION	LIVING_SPACE	SUPPLY_MADE
Correlation	SUSPENTION_INTERACTION	1	0.530068	0.64917	0.340635	0.300572	0.244128	0.43155	0.297045	0.346972	0.252088	0.199521	0.147257	0.214582	0.26587	0.230104	0.127643	0.172994	0.128399	0.180719	0.116202	0.17053	0.222824	0.299351
	TEST_COVID19	0.530068	1	0.776885	0.516868	0.394904	0.387845	0.397172	0.241776	0.321224	0.229329	0.232941	0.155333	0.215067	0.245337	0.154927	0.15635	0.289246	0.194656	0.277307	0.273578	0.2701	0.368139	0.246014
	QUARANTINE	0.64917	0.776885	1	0.487349	0.354341	0.358891	0.484354	0.321323	0.375439	0.274703	0.220848	0.172217	0.235343	0.326004	0.253033	0.167081	0.338588	0.214546	0.292914	0.313871	0.24109	0.341692	0.316495
	PSYCH_ASSIST	0.340635	0.516868	0.487349	1	0.520114	0.432936	0.334243	0.217044	0.217404	0.23824	0.233546	0.196196	0.173528	0.210135	0.131029	0.0506597	0.199433	0.104228	0.287076	0.292115	0.297603	0.346814	0.212782
	FINANCIAL_COMPENS	0.300572	0.394904	0.354341	0.520114	1	0.356678	0.237281	0.142331	0.148593	0.0581179	0.083404	0.0713978	0.0745404	0.0879768	0.0234507	0.0186869	0.156678	0.0836941	0.265749	0.201754	0.312304	0.290603	0.125733
	TRAINING_PREV	0.244128	0.387845	0.358891	0.432936	0.356678	1	0.236948	0.224131	0.333158	0.300974	0.281147	0.309484	0.24605	0.350835	0.28356	0.124731	0.439636	0.218765	0.387395	0.512474	0.138035	0.289949	0.28002
	SELFM_TEMP	0.43155	0.397172	0.484354	0.334243	0.237281	0.236948	1	0.238857	0.296708	0.295281	0.320475	0.346384	0.395967	0.269148	0.259452	0.13663	0.239027	0.174175	0.248117	0.20119	0.127741	0.214573	0.220603
	INSTRUCT_SYMPT	0.297045	0.241776	0.321323	0.217044	0.142331	0.224131	0.238857	1	0.600387	0.33027	0.281842	0.31195	0.322416	0.409613	0.217602	0.209201	0.233241	0.183564	0.277951	0.17099	0.0834046	0.107541	0.31961
	PREVENT_CONTACT_EXPOSURE	0.346972	0.321224	0.375439	0.217404	0.148593	0.333158	0.296708	0.600387	1	0.585607	0.405383	0.334483	0.407487	0.442184	0.26939	0.315371	0.276232	0.252365	0.297768	0.260869	0.109075	0.15468	0.422993
	PROTECT_AGP	0.252088	0.229329	0.274703	0.23824	0.0581179	0.300974	0.295281	0.33027	0.585607	1	0.761509	0.614706	0.582502	0.299967	0.219815	0.28403	0.200938	0.228901	0.211272	0.315885	0.0973907	0.200357	0.412116
	RATIONAL_PPE	0.199521	0.232941	0.220848	0.233546	0.083404	0.281147	0.320475	0.281842	0.405383	0.761509	1	0.703838	0.580551	0.268846	0.256547	0.255617	0.224275	0.287653	0.176809	0.319271	0.0525032	0.161297	0.426724
	RULE_5HH	0.147257	0.155333	0.172217	0.196196	0.0713978	0.309484	0.346384	0.31195	0.334483	0.614706	0.703838	1	0.669875	0.31141	0.238896	0.235142	0.232024	0.31414	0.188845	0.239366	0.0101918	0.125	0.333611
	RESPIRATORY_PREV	0.214582	0.215067	0.235343	0.173528	0.0745404	0.24605	0.395967	0.322416	0.407487	0.582502	0.580551	0.669875	1	0.288615	0.283431	0.293476	0.268542	0.379642	0.268275	0.345983	0.0607223	0.135873	0.465945
	DELIMIT_SPACE	0.26587	0.245337	0.326004	0.210135	0.0879768	0.350835	0.269148	0.409613	0.442184	0.299967	0.268846	0.31141	0.288615	1	0.765802	0.450624	0.516427	0.392148	0.387207	0.414914	0.111029	0.157043	0.59812
	CIRCUL_SPACE	0.230104	0.154927	0.253033	0.131029	0.0234507	0.28356	0.259452	0.217602	0.26939	0.219815	0.256547	0.238896	0.283431	0.765802	1	0.418935	0.520807	0.391503	0.321214	0.429648	0.0694025	0.126423	0.572074
	AREAS3	0.127643	0.15635	0.167081	0.0506597	0.0186869	0.124731	0.13663	0.209201	0.315371	0.28403	0.255617	0.235142	0.293476	0.450624	0.418935	1	0.235902	0.329296	0.135446	0.229595	0.00960834	0.0369238	0.461484
	SIGN_MAP	0.172994	0.289246	0.338588	0.199433	0.156678	0.439636	0.239027	0.233241	0.276232	0.200938	0.224275	0.232024	0.268542	0.516427	0.520807	0.235902	1	0.336181	0.404316	0.691018	0.132864	0.243627	0.466643
	FORBID_ENTER	0.128399	0.194656	0.214546	0.104228	0.0836941	0.218765	0.174175	0.183564	0.252365	0.228901	0.287653	0.31414	0.379642	0.392148	0.391503	0.329296	0.336181	1	0.301648	0.264236	0.0995187	0.0648101	0.399428
	SHIFT_STAFF	0.180719	0.277307	0.292914	0.287076	0.265749	0.387395	0.248117	0.277951	0.297768	0.211272	0.176809	0.188845	0.268275	0.387207	0.321214	0.135446	0.404316	0.301648	1	0.39221	0.169771	0.266729	0.402315
	TRAINING_EMPLOYEE	0.116202	0.273578	0.313871	0.292115	0.201754	0.512474	0.20119	0.17099	0.260869	0.315885	0.319271	0.239366	0.345983	0.414914	0.429648	0.229595	0.691018	0.264236	0.39221	1	0.208913	0.34402	0.455437
	CV_VACATION	0.17053	0.2701	0.24109	0.297603	0.312304	0.138035	0.127741	0.0834046	0.109075	0.0973907	0.0525032	0.0101918	0.0607223	0.111029	0.0694025	0.00960834	0.132864	0.0995187	0.169771	0.208913	1	0.411006	0.160408
	LIVING_SPACE	0.222824	0.368139	0.341692	0.346814	0.290603	0.289949	0.214573	0.107541	0.15468	0.200357	0.161297	0.125	0.135873	0.157043	0.126423	0.0369238	0.243627	0.0648101	0.266729	0.34402	0.411006	1	0.191382
	SUPPLY_MADE	0.299351	0.246014	0.316495	0.212782	0.125733	0.28002	0.220603	0.31961	0.422993	0.412116	0.426724	0.333611	0.465945	0.59812	0.572074	0.461484	0.466643	0.399428	0.402315	0.455437	0.160408	0.191382	1
a. Determinant = 8,01E-006
KMO and Bartlett's Test
Kaiser-Meyer-Olkin Measure of Sampling Adequacy.		0.864013
Bartlett's Test of Sphericity	Approx. Chi-Square	3549.73
	df	253
	Sig.	0
Communalities
	Initial	Extraction
SUSPENTION_INTERACTION	1	0.66393
TEST_COVID19	1	0.684839
QUARANTINE	1	0.762268
PSYCH_ASSIST	1	0.568082
FINANCIAL_COMPENS	1	0.484726
TRAINING_PREV	1	0.497688
SELFM_TEMP	1	0.419056
INSTRUCT_SYMPT	1	0.412944
PREVENT_CONTACT_EXPOSURE	1	0.545039
PROTECT_AGP	1	0.75303
RATIONAL_PPE	1	0.771806
RULE_5HH	1	0.737022
RESPIRATORY_PREV	1	0.661583
DELIMIT_SPACE	1	0.748881
CIRCUL_SPACE	1	0.711191
AREAS3	1	0.428859
SIGN_MAP	1	0.650128
FORBID_ENTER	1	0.346339
SHIFT_STAFF	1	0.402102
TRAINING_EMPLOYEE	1	0.694945
CV_VACATION	1	0.3184
LIVING_SPACE	1	0.458943
SUPPLY_MADE	1	0.618305
Extraction Method: Principal Component Analysis.
Total Variance Explained
Component	Initial Eigenvalues			Extraction Sums of Squared Loadings			Rotation Sums of Squared Loadings
	Total	% of Variance	Cumulative %	Total	% of Variance	Cumulative %	Total	% of Variance	Cumulative %
1	7.41871	32.2553	32.2553	7.41871	32.2553	32.2553	3.95267	17.1855	17.1855
2	2.58213	11.2266	43.4819	2.58213	11.2266	43.4819	3.4112	14.8313	32.0168
3	1.93376	8.40764	51.8895	1.93376	8.40764	51.8895	3.10407	13.496	45.5128
4	1.40551	6.11092	58.0005	1.40551	6.11092	58.0005	2.87217	12.4877	58.0005
5	1.01574	4.41627	62.4167
6	0.991955	4.31285	66.7296
7	0.858312	3.73179	70.4614
8	0.790395	3.4365	73.8979
9	0.709625	3.08533	76.9832
10	0.612069	2.66117	79.6444
11	0.585459	2.54547	82.1898
12	0.571094	2.48302	84.6729
13	0.500209	2.17482	86.8477
14	0.495334	2.15363	89.0013
15	0.434293	1.88823	90.8895
16	0.401872	1.74727	92.6368
17	0.348413	1.51484	94.1516
18	0.313713	1.36397	95.5156
19	0.284325	1.2362	96.7518
20	0.224691	0.976918	97.7287
21	0.196823	0.855753	98.5845
22	0.183196	0.796505	99.381
23	0.142373	0.619014	100
Extraction Method: Principal Component Analysis.
Component Matrixa
	Component
	1	2	3	4
SUPPLY_MADE	0.698115	-0.266716	0.233565	-0.0724593
DELIMIT_SPACE	0.681524	-0.241193	0.41211	-0.237482
QUARANTINE	0.653337	0.47552	-0.0827823	-0.320073
PREVENT_CONTACT_EXPOSURE	0.647207	-0.140913	-0.2072	-0.251741
PROTECT_AGP	0.637652	-0.313389	-0.472926	0.156712
RESPIRATORY_PREV	0.629359	-0.360758	-0.335518	0.150903
TRAINING_EMPLOYEE	0.626511	-0.0065507	0.365714	0.410657
SIGN_MAP	0.617702	-0.0480215	0.485019	0.176131
RATIONAL_PPE	0.617025	-0.350087	-0.458182	0.242063
TRAINING_PREV	0.599394	0.194017	0.113398	0.296502
TEST_COVID19	0.59701	0.52798	-0.111193	-0.193111
CIRCUL_SPACE	0.593846	-0.285857	0.497659	-0.170761
RULE_5HH	0.57853	-0.389246	-0.436684	0.245194
SHIFT_STAFF	0.549781	0.0898255	0.266313	0.144399
SELFM_TEMP	0.547179	0.167248	-0.248685	-0.172729
INSTRUCT_SYMPT	0.527391	-0.0863735	-0.15352	-0.322139
SUSPENTION_INTERACTION	0.524297	0.365008	-0.184219	-0.471036
PSYCH_ASSIST	0.52226	0.513131	-0.11915	0.133519
FORBID_ENTER	0.492198	-0.260301	0.189337	-0.0217957
AREAS3	0.443808	-0.356991	0.181525	-0.267393
LIVING_SPACE	0.417007	0.412192	0.0374336	0.33726
FINANCIAL_COMPENS	0.370709	0.570236	-0.0363458	0.144261
CV_VACATION	0.287441	0.416695	0.0697342	0.239332
Extraction Method: Principal Component Analysis.
a. 4 components extracted.
Rotated Component Matrixa
	Component
	1	2	3	4
CIRCUL_SPACE	0.831569	0.0593957	0.0370429	0.12159
DELIMIT_SPACE	0.817029	0.116014	0.0549778	0.254683
SIGN_MAP	0.691205	0.0758829	0.407636	-0.0209432
SUPPLY_MADE	0.690604	0.304381	0.117802	0.186673
AREAS3	0.568927	0.191599	-0.175365	0.194211
TRAINING_EMPLOYEE	0.56376	0.212085	0.560388	-0.134555
FORBID_ENTER	0.528269	0.242628	0.0552056	0.0731751
SHIFT_STAFF	0.451035	0.106856	0.422008	0.0957076
RATIONAL_PPE	0.156232	0.850432	0.117661	0.101583
RULE_5HH	0.16327	0.836994	0.0792714	0.059354
PROTECT_AGP	0.156303	0.825562	0.0993691	0.192804
RESPIRATORY_PREV	0.265132	0.75352	0.0790828	0.131304
LIVING_SPACE	0.0588557	0.0948456	0.661131	0.0968976
PSYCH_ASSIST	0.00386664	0.135592	0.634753	0.383107
FINANCIAL_COMPENS	-0.0536641	-0.0179082	0.623621	0.30434
TRAINING_PREV	0.311911	0.228954	0.581917	0.0967059
CV_VACATION	0.0167661	-0.0243625	0.554202	0.101908
SUSPENTION_INTERACTION	0.108571	0.0573075	0.174405	0.78641
QUARANTINE	0.18819	0.0516231	0.406894	0.747412
TEST_COVID19	0.0957673	0.056942	0.487611	0.659288
SELFM_TEMP	0.112966	0.300127	0.218134	0.518301
INSTRUCT_SYMPT	0.289433	0.302781	-0.0346715	0.4861
PREVENT_CONTACT_EXPOSURE	0.335115	0.446129	0.0155678	0.483181
Extraction Method: Principal Component Analysis. Rotation Method: Varimax with Kaiser Normalization.
a. Rotation converged in 8 iterations.
Component Transformation Matrix
Component	1	2	3	4
1	0.592776	0.501943	0.43991	0.450721
2	-0.398636	-0.479364	0.66823	0.405916
3	0.684141	-0.645794	0.133996	-0.311361
4	-0.14716	0.318141	0.584802	-0.731531
Extraction Method: Principal Component Analysis. Rotation Method: Varimax with Kaiser Normalization.
COMPUTE MEAN_C1=(CIRCUL_SPACE+DELIMIT_SPACE+SIGN_MAP+SUPPLY_MADE+AREAS3+TRAINING_EMPLOYEE+FORBID_ENTER+SHIFT_STAFF)/8.
EXECUTE.
COMPUTE MEAN_C2=(RATIONAL_PPE+RULE_5HH+PROTECT_AGP+RESPIRATORY_PREV)/4.
EXECUTE.
COMPUTE MEAN_C3=(LIVING_SPACE+PSYCH_ASSIST+FINANCIAL_COMPENS+TRAINING_PREV+CV_VACATION)/5.
EXECUTE.
COMPUTE MEAN_C4=(SUSPENTION_INTERACTION+QUARANTINE+TEST_COVID19+SELFM_TEMP+INSTRUCT_SYMPT+PREVENT_CONTACT_EXPOSURE)/6.
EXECUTE.
NPAR TESTS
/K-W=INTERACTION MEAN_C1 MEAN_C2 MEAN_C3 MEAN_C4 BY GENDER(0 1)
/STATISTICS DESCRIPTIVES
/MISSING ANALYSIS.
NPar Tests
Notes
Output Created		13-FEB-2024 08:54:41
Comments
Input	Data	C:\Users\DSR\Desktop\COVID SI SPITAL SUCEAVA 2021\BD COVID SUCEAVA.sav
	Active Dataset	DataSet1
	Filter	<none>
	Weight	<none>
	Split File	<none>
	N of Rows in Working Data File	312
Missing Value Handling	Definition of Missing	User-defined missing values are treated as missing.
	Cases Used	Statistics for each test are based on all cases with valid data for the variable(s) used in that test.
Syntax		NPAR TESTS /K-W=INTERACTION MEAN_C1 MEAN_C2 MEAN_C3 MEAN_C4 BY GENDER(0 1) /STATISTICS DESCRIPTIVES /MISSING ANALYSIS.
Resources	Processor Time	00:00:00,00
	Elapsed Time	00:00:00,00
	Number of Cases Alloweda	71493
a. Based on availability of workspace memory.
[DataSet1] C:\Users\DSR\Desktop\COVID SI SPITAL SUCEAVA 2021\BD COVID SUCEAVA.sav
Descriptive Statistics
	N	Mean	Std. Deviation	Minimum	Maximum
INTERACTION	312	0.980769	0.137556	0	1
MEAN_C1	312	4.79487	0.421596	2	5
MEAN_C2	312	4.87019	0.403433	1.75	5
MEAN_C3	312	3.40385	1.06628	1	5
MEAN_C4	312	4.61966	0.66042	1.5	5
GENDER	312	0.820513	0.384376	0	1
Kruskal-Wallis Test
Ranks
GENDER		N	Mean Rank
INTERACTION	Male	56	156.714
	Female	256	156.453
	Total	312
MEAN_C1	Male	56	137.304
	Female	256	160.699
	Total	312
MEAN_C2	Male	56	157.098
	Female	256	156.369
	Total	312
MEAN_C3	Male	56	169.634
	Female	256	153.627
	Total	312
MEAN_C4	Male	56	148.393
	Female	256	158.273
	Total	312
Test Statisticsa,b
	INTERACTION	MEAN_C1	MEAN_C2	MEAN_C3	MEAN_C4
Chi-Square	0.00680585	3.98346	0.00643882	1.45473	0.661523
df	1	1	1	1	1
Asymp. Sig.	0.934251	0.045949	0.936045	0.227771	0.416023
a. Kruskal Wallis Test
b. Grouping Variable: GENDER
NPAR TESTS
/K-W=INTERACTION MEAN_C1 MEAN_C2 MEAN_C3 MEAN_C4 BY CATEGORY_STAFF(0 2)
/STATISTICS DESCRIPTIVES
/MISSING ANALYSIS.
NPar Tests
Notes
Output Created		13-FEB-2024 08:55:17
Comments
Input	Data	C:\Users\DSR\Desktop\COVID SI SPITAL SUCEAVA 2021\BD COVID SUCEAVA.sav
	Active Dataset	DataSet1
	Filter	<none>
	Weight	<none>
	Split File	<none>
	N of Rows in Working Data File	312
Missing Value Handling	Definition of Missing	User-defined missing values are treated as missing.
	Cases Used	Statistics for each test are based on all cases with valid data for the variable(s) used in that test.
Syntax		NPAR TESTS /K-W=INTERACTION MEAN_C1 MEAN_C2 MEAN_C3 MEAN_C4 BY CATEGORY_STAFF(0 2) /STATISTICS DESCRIPTIVES /MISSING ANALYSIS.
Resources	Processor Time	00:00:00,00
	Elapsed Time	00:00:00,02
	Number of Cases Alloweda	71493
a. Based on availability of workspace memory.
[DataSet1] C:\Users\DSR\Desktop\COVID SI SPITAL SUCEAVA 2021\BD COVID SUCEAVA.sav
Descriptive Statistics
	N	Mean	Std. Deviation	Minimum	Maximum
INTERACTION	312	0.980769	0.137556	0	1
MEAN_C1	312	4.79487	0.421596	2	5
MEAN_C2	312	4.87019	0.403433	1.75	5
MEAN_C3	312	3.40385	1.06628	1	5
MEAN_C4	312	4.61966	0.66042	1.5	5
CATEGORY_STAFF	312	0.823718	0.390006	0	2
Kruskal-Wallis Test
Ranks
CATEGORY_STAFF		N	Mean Rank
INTERACTION	Doctor/ Resident	56	153.929
	Medical assistant	255	157.053
	Other	1	159.5
	Total	312
MEAN_C1	Doctor/ Resident	56	126.152
	Medical assistant	255	162.924
	Other	1	218
	Total	312
MEAN_C2	Doctor/ Resident	56	149.232
	Medical assistant	255	157.98
	Other	1	186
	Total	312
MEAN_C3	Doctor/ Resident	56	134.134
	Medical assistant	255	161.347
	Other	1	173
	Total	312
MEAN_C4	Doctor/ Resident	56	132.964
	Medical assistant	255	162.039
	Other	1	62
	Total	312
Test Statisticsa,b
	INTERACTION	MEAN_C1	MEAN_C2	MEAN_C3	MEAN_C4
Chi-Square	0.992995	10.4346	1.15656	4.23535	7.04535
df	2	2	2	2	2
Asymp. Sig.	0.608659	0.00542192	0.560862	0.120311	0.0295203
a. Kruskal Wallis Test
b. Grouping Variable: CATEGORY_STAFF
NPAR TESTS
/K-W=INTERACTION MEAN_C1 MEAN_C2 MEAN_C3 MEAN_C4 BY AGE(0 2)
/STATISTICS DESCRIPTIVES
/MISSING ANALYSIS.
NPar Tests
Notes
Output Created		13-FEB-2024 08:55:53
Comments
Input	Data	C:\Users\DSR\Desktop\COVID SI SPITAL SUCEAVA 2021\BD COVID SUCEAVA.sav
	Active Dataset	DataSet1
	Filter	<none>
	Weight	<none>
	Split File	<none>
	N of Rows in Working Data File	312
Missing Value Handling	Definition of Missing	User-defined missing values are treated as missing.
	Cases Used	Statistics for each test are based on all cases with valid data for the variable(s) used in that test.
Syntax		NPAR TESTS /K-W=INTERACTION MEAN_C1 MEAN_C2 MEAN_C3 MEAN_C4 BY AGE(0 2) /STATISTICS DESCRIPTIVES /MISSING ANALYSIS.
Resources	Processor Time	00:00:00,00
	Elapsed Time	00:00:00,00
	Number of Cases Alloweda	71493
a. Based on availability of workspace memory.
[DataSet1] C:\Users\DSR\Desktop\COVID SI SPITAL SUCEAVA 2021\BD COVID SUCEAVA.sav
Warnings
There are not enough valid cases to perform the Kruskal-Wallis Test for INTERACTION * AGE (0, 2). No statistics are computed.
There are not enough valid cases to perform the Kruskal-Wallis Test for MEAN_C1 * AGE (0, 2). No statistics are computed.
There are not enough valid cases to perform the Kruskal-Wallis Test for MEAN_C2 * AGE (0, 2). No statistics are computed.
There are not enough valid cases to perform the Kruskal-Wallis Test for MEAN_C3 * AGE (0, 2). No statistics are computed.
There are not enough valid cases to perform the Kruskal-Wallis Test for MEAN_C4 * AGE (0, 2). No statistics are computed.
Descriptive Statistics
	N	Mean	Std. Deviation	Minimum	Maximum
INTERACTION	312	0.980769	0.137556	0	1
MEAN_C1	312	4.79487	0.421596	2	5
MEAN_C2	312	4.87019	0.403433	1.75	5
MEAN_C3	312	3.40385	1.06628	1	5
MEAN_C4	312	4.61966	0.66042	1.5	5
AGE	312	41.7468	9.21466	23	87
RELIABILITY
/VARIABLES=INTERACTION MEAN_C1 MEAN_C2 MEAN_C3 MEAN_C4
/SCALE('ALL VARIABLES') ALL
/MODEL=ALPHA.
Reliability
Notes
Output Created		13-FEB-2024 08:56:19
Comments
Input	Data	C:\Users\DSR\Desktop\COVID SI SPITAL SUCEAVA 2021\BD COVID SUCEAVA.sav
	Active Dataset	DataSet1
	Filter	<none>
	Weight	<none>
	Split File	<none>
	N of Rows in Working Data File	312
	Matrix Input
Missing Value Handling	Definition of Missing	User-defined missing values are treated as missing.
	Cases Used	Statistics are based on all cases with valid data for all variables in the procedure.
Syntax		RELIABILITY /VARIABLES=INTERACTION MEAN_C1 MEAN_C2 MEAN_C3 MEAN_C4 /SCALE('ALL VARIABLES') ALL /MODEL=ALPHA.
Resources	Processor Time	00:00:00,00
	Elapsed Time	00:00:00,00
[DataSet1] C:\Users\DSR\Desktop\COVID SI SPITAL SUCEAVA 2021\BD COVID SUCEAVA.sav
Scale: ALL VARIABLES
Case Processing Summary
		N	%
Cases	Valid	312	100
	Excludeda	0	0
	Total	312	100
a. Listwise deletion based on all variables in the procedure.
Reliability Statistics
Cronbach's Alpha	N of Items
0.626631	5
CORRELATIONS
/VARIABLES=MEAN_C1 MEAN_C2 MEAN_C3 MEAN_C4
/PRINT=TWOTAIL NOSIG
/MISSING=PAIRWISE.
Correlations
Notes
Output Created		13-FEB-2024 08:57:01
Comments
Input	Data	C:\Users\DSR\Desktop\COVID SI SPITAL SUCEAVA 2021\BD COVID SUCEAVA.sav
	Active Dataset	DataSet1
	Filter	<none>
	Weight	<none>
	Split File	<none>
	N of Rows in Working Data File	312
Missing Value Handling	Definition of Missing	User-defined missing values are treated as missing.
[truncated: 374 more rows]
